# Supplementary material for: Poly[dipotassium [(μ6-2,2′,2′′,2′′′-{[pyrazine-2,3,5,6-tetra­yltetra­kis­(methyl­ene)]tetra­kis­(sulfanedi­yl)}tetra­acetato)­disilver(I)] 5.2-hydrate]
Source: IUCrdata. 2022 Feb 1;7(Pt 2):x220077. doi: 10.1107/S2414314622000773 (PMC9462006; doi:10.1107/S2414314622000773)
Supplement: Supplementary file 1 [file x-07-x220077-sup1.cif]

##############################################################################
#                                                                            #
# This CIF contains the data for a data article accepted for                 #
# publication in IUCrData. It conforms to the requirements of                #
# Notes for Authors for IUCrData, and has been                               #
# peer reviewed under the auspices of IUCrData.                              #
#                                                                            #
# Full details of the Crystallographic Information File format               #
# are given in the paper "The Crystallographic Information File (CIF):       #
# a New Standard Archive File for Crystallography" by S. R. Hall, F. H.      #
# Allen and I. D. Brown [Acta Cryst. (1991), A47, 655-685].                  #
#                                                                            #
# The current version of the core CIF dictionary is obtainable from          #
# ftp://ftp.iucr.org/pub/cif_core.dic.                                       #
#                                                                            #
# Software is freely available for graphical display of the structure(s)     #
# in this CIF. For information consult the CIF software page                 #
# http://www.iucr.org/resources/cif/software.                                #
#                                                                            #
# This file may be used for bona fide research purposes within the           #
# scientific community so long as proper attribution is given to the data    # 
# article from which it was obtained.                                        #
#                                                                            #
##############################################################################
data_I
_audit_creation_method     'SHELXL-2018/3'
_chemical_name_systematic
;\
Poly[dipotassium
[(\m~6~-2,2',2'',2'''-{[pyrazine-2,3,5,6-tetrayltetrakis(methylene)]\
tetrakis(sulfanediyl)}tetraacetato)disilver(I)] 5.2-hydrate]
;
_chemical_name_common     ?
_chemical_formula_moiety     '2(K +), C16 H16 Ag2 N2 O8 S4 2-, 5.2(H2 O)'
_chemical_formula_sum     'C16 H26.40 Ag2 K2 N2 O13.20 S4'
_chemical_formula_iupac     'K2 [Ag2 (C16 H16 N2 O8 S4)] 5.2H2 O'
_chemical_formula_weight     880.17
_chemical_melting_point     ?
_space_group_crystal_system     monoclinic
_space_group_name_H-M_alt     'P 21/c'
_space_group_name_Hall     '-P 2ybc'
loop_
    _space_group_symop_operation_xyz
    'x, y, z'
    '-x, y+1/2, -z+1/2'
    '-x, -y, -z'
    'x, -y-1/2, z-1/2'
_cell_length_a     13.386(3)
_cell_length_b     6.0085(7)
_cell_length_c     17.843(3)
_cell_angle_alpha     90
_cell_angle_beta     108.657(15)
_cell_angle_gamma     90
_cell_volume     1359.7(4)
_cell_formula_units_Z     2
_cell_measurement_reflns_used     17882
_cell_measurement_theta_min     1.62
_cell_measurement_theta_max     24.92
_cell_measurement_temperature     153(2)
_exptl_crystal_description     rod
_exptl_crystal_colour     yellow
_exptl_crystal_size_max     0.240
_exptl_crystal_size_mid     0.130
_exptl_crystal_size_min     0.050
_exptl_crystal_density_diffrn     2.097
_exptl_crystal_density_meas     ?
_exptl_crystal_density_method     ?
_exptl_crystal_F_000     852
_exptl_absorpt_coefficient_mu     2.115
_exptl_absorpt_correction_type     multi-scan
_exptl_absorpt_process_details
;
(<i>MULABS</i>; Spek, 2020)
;
_exptl_absorpt_correction_T_min     0.611
_exptl_absorpt_correction_T_max     1.000
_diffrn_ambient_temperature     153(2)
_diffrn_source     'sealed X-ray tube, 12 x 0.4 mm long-fine focus'
_diffrn_radiation_type     MoK\a
_diffrn_radiation_wavelength     0.71073
_diffrn_radiation_source     'fine-focus sealed tube'
_diffrn_radiation_monochromator     'plane graphite'
_diffrn_measurement_device_type     'Stoe IPDS 2'
_diffrn_measurement_device     '2-circle goniometer'
_diffrn_measurement_method     '\f + \w scans'
_diffrn_detector     'image plate (34 cm diameter)'
_diffrn_detector_area_resol_mean     ?
_diffrn_reflns_number     9305
_diffrn_reflns_av_R_equivalents     0.0425
_diffrn_reflns_av_unetI/netI     0.0265
_diffrn_reflns_theta_min     2.431
_diffrn_reflns_theta_max     24.826
_diffrn_reflns_theta_full     24.826
_diffrn_measured_fraction_theta_max     0.988
_diffrn_measured_fraction_theta_full     0.988
_diffrn_reflns_limit_h_min     -15
_diffrn_reflns_limit_h_max     15
_diffrn_reflns_limit_k_min     -7
_diffrn_reflns_limit_k_max     6
_diffrn_reflns_limit_l_min     -20
_diffrn_reflns_limit_l_max     21
_refine_special_details
;
The C-bound H atoms were included in calculated
positions and treated as riding on their parent C atom: C---H = 0.99 \%A with
<i>U</i>~iso~(H) = 1.2<i>U</i>~eq~(C).
;
_reflns_number_total     2316
_reflns_number_gt     2088
_reflns_threshold_expression     'I > 2\s(I)'
_refine_ls_structure_factor_coef     Fsqd
_refine_ls_matrix_type     full
_refine_ls_R_factor_all     0.0539
_refine_ls_R_factor_gt     0.0482
_refine_ls_wR_factor_gt     0.1106
_refine_ls_wR_factor_ref     0.1135
_refine_ls_goodness_of_fit_ref     1.165
_refine_ls_restrained_S_all     1.165
_refine_ls_number_reflns     2316
_refine_ls_number_parameters     218
_refine_ls_number_restraints     0
_refine_ls_hydrogen_treatment     constr
_refine_ls_weighting_scheme     calc
_refine_ls_weighting_details
              'w=1/[\s^2^(Fo^2^)+(0.0335P)^2^+8.3123P] where P=(Fo^2^+2Fc^2^)/3'
_atom_sites_solution_hydrogens     geom
_atom_sites_solution_primary     direct
_atom_sites_solution_secondary     difmap
_refine_ls_shift/su_max     0.000
_refine_ls_shift/su_mean     0.000
_refine_diff_density_max     1.142
_refine_diff_density_min     -1.099
_refine_ls_extinction_method
;
(SHELXL2018/3; Sheldrick, 2015)
;
_refine_ls_extinction_coef     0.0058(8)
_refine_ls_extinction_expression
                                  'Fc^*^=kFc[1+0.001xFc^2^\l^3^/sin(2\q)]^-1/4^'
loop_
    _atom_type_symbol
    _atom_type_description
    _atom_type_scat_dispersion_real
    _atom_type_scat_dispersion_imag
    _atom_type_scat_source
    'C' 'C' 0.0033 0.0016
                         'International Tables Vol C Tables 4.2.6.8 and 6.1.1.4'
    'H' 'H' 0.0000 0.0000
                         'International Tables Vol C Tables 4.2.6.8 and 6.1.1.4'
    'Ag' 'Ag' -0.8971 1.1015
                         'International Tables Vol C Tables 4.2.6.8 and 6.1.1.4'
    'K' 'K' 0.2009 0.2494
                         'International Tables Vol C Tables 4.2.6.8 and 6.1.1.4'
    'N' 'N' 0.0061 0.0033
                         'International Tables Vol C Tables 4.2.6.8 and 6.1.1.4'
    'O' 'O' 0.0106 0.0060
                         'International Tables Vol C Tables 4.2.6.8 and 6.1.1.4'
    'S' 'S' 0.1246 0.1234
                         'International Tables Vol C Tables 4.2.6.8 and 6.1.1.4'
_computing_data_collection
;
X-Area (Stoe & Cie, 2002)
;
_computing_cell_refinement
;
X-Area (Stoe & Cie, 2002)
;
_computing_data_reduction
;
X-RED32 (Stoe & Cie, 2002)
;
_computing_structure_solution
;
SHELXS97 (Sheldrick, 2008)
;
_computing_structure_refinement
;
<i>SHELXL2018/3</i> (Sheldrick, 2015)
;
_computing_molecular_graphics
;
PLATON (Spek, 2020) and Mercury (Macrae <i>et al.</i>,  2020)
;
_computing_publication_material
;
<i>SHELXL2018/3</i> (Sheldrick, 2015), PLATON (Spek, 2020) and
publcif (Westrip, 2010)
;
loop_
    _atom_site_type_symbol
    _atom_site_label
    _atom_site_fract_x
    _atom_site_fract_y
    _atom_site_fract_z
    _atom_site_U_iso_or_equiv
    _atom_site_adp_type
    _atom_site_calc_flag
    _atom_site_occupancy
    _atom_site_disorder_assembly
    _atom_site_disorder_group
    Ag Ag1 -0.11736(5) 0.22235(9) 0.29645(3) 0.0422(2) Uani d 1 . .
    K K1 0.42397(15) -0.0830(3) 0.31383(13) 0.0662(6) Uani d 1 . .
    S S1 0.07736(14) 0.4594(3) 0.30640(9) 0.0383(4) Uani d 1 . .
    S S2 0.13892(15) 1.0313(3) 0.57635(11) 0.0456(5) Uani d 1 . .
    O O1 0.1777(5) 0.0832(8) 0.2686(3) 0.0534(13) Uani d 1 . .
    O O2 0.2813(5) -0.0081(9) 0.3913(3) 0.0602(15) Uani d 1 . .
    O O3 0.4123(4) 1.1764(10) 0.7406(4) 0.0625(15) Uani d 1 . .
    O O4 0.3022(5) 0.8947(10) 0.7311(3) 0.0617(15) Uani d 1 . .
    N N1 -0.0564(4) 0.4506(9) 0.4235(3) 0.0363(13) Uani d 1 . .
    C C1 0.0288(5) 0.5773(10) 0.4399(3) 0.0335(14) Uani d 1 . .
    C C2 0.0881(5) 0.6285(10) 0.5180(4) 0.0367(15) Uani d 1 . .
    C C3 0.0533(6) 0.6731(11) 0.3695(4) 0.0392(15) Uani d 1 . .
    H H3A 0.116280 0.769845 0.388415 0.047 Uiso calc 1 . .
    H H3B -0.006596 0.766385 0.338485 0.047 Uiso calc 1 . .
    C C4 0.1990(6) 0.3419(12) 0.3732(4) 0.0486(18) Uani d 1 . .
    H H4A 0.258373 0.444967 0.377860 0.058 Uiso calc 1 . .
    H H4B 0.192240 0.321755 0.426414 0.058 Uiso calc 1 . .
    C C5 0.2207(6) 0.1200(12) 0.3415(5) 0.0478(18) Uani d 1 . .
    C C6 0.1824(6) 0.7758(11) 0.5427(4) 0.0397(15) Uani d 1 . .
    H H6A 0.208510 0.805366 0.497629 0.048 Uiso calc 1 . .
    H H6B 0.239747 0.706121 0.585903 0.048 Uiso calc 1 . .
    C C7 0.2611(6) 1.1711(12) 0.6282(5) 0.0508(18) Uani d 1 . .
    H H7A 0.303971 1.179423 0.592207 0.061 Uiso calc 1 . .
    H H7B 0.244080 1.325716 0.638995 0.061 Uiso calc 1 . .
    C C8 0.3293(6) 1.0693(13) 0.7059(5) 0.052(2) Uani d 1 . .
    O O1W 0.479(2) 0.483(5) 0.3773(16) 0.072(7) Uani d 0.3 . .
    O O2W 0.4522(18) 0.660(4) 0.0890(13) 0.071(6) Uani d 0.3 . .
    O O3W 0.4365(15) 0.538(4) 0.0344(9) 0.123(7) Uani d 0.5 . .
    O O4W 0.4421(18) 0.285(3) 0.0195(13) 0.105(7) Uani d 0.4 . .
    O O5W 0.4629(16) 0.844(4) 0.0802(13) 0.057(5) Uani d 0.3 . .
    O O6W 0.451(3) 0.951(7) 0.115(2) 0.198(17) Uani d 0.5 . .
    O O7W 0.556(4) 0.047(9) 0.009(3) 0.23(3) Uani d 0.3 . .
loop_
    _atom_site_aniso_label
    _atom_site_aniso_U_11
    _atom_site_aniso_U_22
    _atom_site_aniso_U_33
    _atom_site_aniso_U_12
    _atom_site_aniso_U_13
    _atom_site_aniso_U_23
    Ag1 0.0620(4) 0.0363(3) 0.0386(3) -0.0055(2) 0.0305(3) -0.0060(2)
    K1 0.0607(11) 0.0602(12) 0.0891(14) 0.0039(9) 0.0400(10) 0.0048(10)
    S1 0.0579(11) 0.0325(8) 0.0332(8) -0.0005(7) 0.0266(8) -0.0006(7)
    S2 0.0552(11) 0.0347(9) 0.0531(11) -0.0041(8) 0.0261(9) -0.0089(8)
    O1 0.082(4) 0.037(3) 0.050(3) 0.003(3) 0.034(3) -0.002(2)
    O2 0.069(4) 0.053(3) 0.067(3) 0.011(3) 0.033(3) 0.015(3)
    O3 0.059(4) 0.059(4) 0.075(4) -0.012(3) 0.030(3) -0.018(3)
    O4 0.070(4) 0.057(3) 0.064(4) -0.007(3) 0.030(3) 0.005(3)
    N1 0.057(4) 0.031(3) 0.028(3) -0.002(3) 0.024(2) -0.001(2)
    C1 0.050(4) 0.028(3) 0.030(3) 0.000(3) 0.025(3) -0.004(3)
    C2 0.055(4) 0.027(3) 0.039(3) 0.001(3) 0.031(3) -0.001(3)
    C3 0.064(4) 0.032(3) 0.030(3) -0.003(3) 0.028(3) -0.001(3)
    C4 0.063(5) 0.045(4) 0.045(4) 0.002(4) 0.028(4) 0.004(3)
    C5 0.059(5) 0.034(4) 0.065(5) 0.003(3) 0.040(4) 0.010(4)
    C6 0.059(4) 0.032(3) 0.039(3) -0.005(3) 0.030(3) -0.007(3)
    C7 0.065(5) 0.036(4) 0.058(5) -0.010(3) 0.030(4) -0.005(3)
    C8 0.057(5) 0.045(4) 0.069(5) -0.013(4) 0.039(4) -0.019(4)
    O1W 0.081(17) 0.052(12) 0.066(14) 0.000(13) 0.000(13) 0.017(11)
    O2W 0.084(15) 0.055(14) 0.060(13) -0.001(11) 0.003(11) -0.004(11)
    O3W 0.123(15) 0.18(2) 0.065(10) 0.040(14) 0.024(9) -0.005(12)
    O4W 0.113(17) 0.077(13) 0.111(16) 0.001(12) 0.016(13) 0.011(12)
    O5W 0.044(11) 0.043(12) 0.062(13) 0.006(9) -0.015(9) 0.000(10)
    O6W 0.22(4) 0.16(3) 0.21(3) 0.05(3) 0.06(3) -0.01(3)
    O7W 0.21(5) 0.21(5) 0.16(4) 0.08(5) -0.09(4) -0.02(4)
_geom_special_details
;
 All esds (except the esd in the dihedral angle between two l.s. planes)
 are estimated using the full covariance matrix.  The cell esds are taken
 into account individually in the estimation of esds in distances, angles
 and torsion angles; correlations between esds in cell parameters are only
 used when they are defined by crystal symmetry.  An approximate (isotropic)
 treatment of cell esds is used for estimating esds involving l.s. planes.
;
loop_
    _geom_bond_atom_site_label_1
    _geom_bond_atom_site_label_2
    _geom_bond_site_symmetry_2
    _geom_bond_distance
    _geom_bond_publ_flag
    Ag1 N1 . 2.550(5) y
    Ag1 O1 2 2.470(5) y
    Ag1 O4 3_566 2.466(6) y
    Ag1 S1 . 2.926(2) y
    Ag1 S1 2_545 2.604(2) y
    Ag1 S2 3_566 2.824(2) y
    Ag1 K1 2 4.113(2) ?
    K1 O2W 2_645 2.46(2) ?
    K1 O1 . 3.289(6) y
    K1 O2 . 2.729(6) y
    K1 O3 3_666 2.724(6) y
    K1 O3 4_575 2.751(6) y
    K1 O4 4_565 2.608(6) y
    K1 O1W 1_545 2.84(3) ?
    K1 O3W 2_645 2.848(17) ?
    K1 O4W 2_645 3.05(2) ?
    K1 C5 . 3.162(7) ?
    K1 O5W 2_645 3.26(2) ?
    K1 O6W 2_635 3.30(4) ?
    S1 C3 . 1.803(6) ?
    S1 C4 . 1.824(8) ?
    S2 C7 . 1.808(8) ?
    S2 C6 . 1.811(7) ?
    O1 C5 . 1.263(9) ?
    O2 C5 . 1.256(9) ?
    O3 C8 . 1.262(9) ?
    O4 C8 . 1.241(9) ?
    N1 C1 . 1.324(8) ?
    N1 C2 3_566 1.334(8) ?
    C1 C2 . 1.399(9) ?
    C1 C3 . 1.509(8) ?
    C2 C6 . 1.489(10) ?
    C3 H3A . 0.9900 ?
    C3 H3B . 0.9900 ?
    C4 C5 . 1.512(10) ?
    C4 H4A . 0.9900 ?
    C4 H4B . 0.9900 ?
    C6 H6A . 0.9900 ?
    C6 H6B . 0.9900 ?
    C7 C8 . 1.523(12) ?
    C7 H7A . 0.9900 ?
    C7 H7B . 0.9900 ?
    O1W O6W 2_645 0.93(4) ?
    O1W O5W 2_645 1.22(4) ?
    O2W O5W . 1.13(3) ?
    O2W O3W . 1.19(3) ?
    O2W O6W . 1.81(4) ?
    O3W O4W . 1.55(3) ?
    O5W O6W . 0.94(4) ?
    O5W O7W 3_665 1.66(6) ?
    O7W O7W 3_655 1.53(11) ?
loop_
    _geom_angle_atom_site_label_1
    _geom_angle_atom_site_label_2
    _geom_angle_atom_site_label_3
    _geom_angle_site_symmetry_1
    _geom_angle_site_symmetry_3
    _geom_angle
    _geom_angle_publ_flag
    O4 Ag1 O1 3_566 2 90.01(19) y
    O4 Ag1 N1 3_566 . 110.25(18) y
    O1 Ag1 N1 2 . 84.78(17) y
    O4 Ag1 S1 3_566 2_545 96.08(14) y
    O1 Ag1 S1 2 2_545 108.15(12) y
    N1 Ag1 S1 . 2_545 150.87(13) y
    O4 Ag1 S2 3_566 3_566 69.66(14) y
    O1 Ag1 S2 2 3_566 138.52(12) y
    N1 Ag1 S2 . 3_566 70.23(12) y
    S1 Ag1 S2 2_545 3_566 109.63(5) y
    O4 Ag1 S1 3_566 . 165.62(14) y
    O1 Ag1 S1 2 . 75.65(14) y
    N1 Ag1 S1 . . 70.04(12) y
    S1 Ag1 S1 2_545 . 87.60(4) y
    S2 Ag1 S1 3_566 . 122.15(6) y
    O4 Ag1 K1 3_566 2 37.02(14) ?
    O1 Ag1 K1 2 2 53.08(13) ?
    N1 Ag1 K1 . 2 105.00(13) ?
    S1 Ag1 K1 2_545 2 103.54(5) ?
    S2 Ag1 K1 3_566 2 101.25(5) ?
    S1 Ag1 K1 . 2 128.60(5) ?
    Ag1 S1 Ag1 2 . 129.26(7) y
    O2W K1 O4 2_645 4_565 169.6(6) ?
    O2W K1 O3 2_645 3_666 86.3(6) ?
    O4 K1 O3 4_565 3_666 94.50(18) y
    O2W K1 O2 2_645 . 88.2(6) ?
    O4 K1 O2 4_565 . 89.60(19) y
    O3 K1 O2 3_666 . 170.9(2) y
    O2W K1 O3 2_645 4_575 74.4(6) ?
    O4 K1 O3 4_565 4_575 116.0(2) y
    O3 K1 O3 3_666 4_575 86.76(14) y
    O2 K1 O3 . 4_575 98.72(18) y
    O2W K1 O1W 2_645 1_545 103.5(8) ?
    O4 K1 O1W 4_565 1_545 66.6(6) ?
    O3 K1 O1W 3_666 1_545 79.4(6) ?
    O2 K1 O1W . 1_545 94.8(6) ?
    O3 K1 O1W 4_575 1_545 166.2(6) ?
    O2W K1 O3W 2_645 2_645 24.4(6) ?
    O4 K1 O3W 4_565 2_645 145.2(5) ?
    O3 K1 O3W 3_666 2_645 91.9(4) ?
    O2 K1 O3W . 2_645 80.2(4) ?
    O3 K1 O3W 4_575 2_645 98.4(5) ?
    O1W K1 O3W 1_545 2_645 81.2(8) ?
    O2W K1 O4W 2_645 2_645 54.0(7) ?
    O4 K1 O4W 4_565 2_645 115.6(4) ?
    O3 K1 O4W 3_666 2_645 90.3(5) ?
    O2 K1 O4W . 2_645 80.6(5) ?
    O3 K1 O4W 4_575 2_645 128.4(4) ?
    O1W K1 O4W 1_545 2_645 51.4(7) ?
    O3W K1 O4W 2_645 2_645 30.2(6) ?
    O2W K1 C5 2_645 . 94.6(6) ?
    O4 K1 C5 4_565 . 87.3(2) ?
    O3 K1 C5 3_666 . 165.0(2) ?
    O2 K1 C5 . . 23.16(17) ?
    O3 K1 C5 4_575 . 79.11(18) ?
    O1W K1 C5 1_545 . 114.7(6) ?
    O3W K1 C5 2_645 . 95.1(5) ?
    O4W K1 C5 2_645 . 102.4(5) ?
    O2W K1 O5W 2_645 2_645 16.3(6) ?
    O4 K1 O5W 4_565 2_645 169.7(4) ?
    O3 K1 O5W 3_666 2_645 95.3(4) ?
    O2 K1 O5W . 2_645 81.2(5) ?
    O3 K1 O5W 4_575 2_645 61.4(4) ?
    O1W K1 O5W 1_545 2_645 118.5(7) ?
    O3W K1 O5W 2_645 2_645 37.5(6) ?
    O4W K1 O5W 2_645 2_645 67.6(5) ?
    C5 K1 O5W . 2_645 82.5(4) ?
    O2W K1 O1 2_645 . 112.9(6) ?
    O4 K1 O1 4_565 . 71.53(16) y
    O3 K1 O1 3_666 . 146.36(18) y
    O2 K1 O1 . . 42.72(15) y
    O3 K1 O1 4_575 . 73.37(15) y
    O1W K1 O1 1_545 . 119.2(6) ?
    O3W K1 O1 2_645 . 117.2(5) ?
    O4W K1 O1 2_645 . 123.3(5) ?
    C5 K1 O1 . . 22.47(17) ?
    O5W K1 O1 2_645 . 98.4(4) ?
    O2W K1 O6W 2_645 2_635 95.0(8) ?
    O4 K1 O6W 4_565 2_635 76.0(7) ?
    O3 K1 O6W 3_666 2_635 66.1(7) ?
    O2 K1 O6W . 2_635 107.3(7) ?
    O3 K1 O6W 4_575 2_635 151.6(7) ?
    O1W K1 O6W 1_545 2_635 15.1(8) ?
    O3W K1 O6W 2_645 2_635 75.6(9) ?
    O4W K1 O6W 2_645 2_635 48.4(8) ?
    C5 K1 O6W . 2_635 128.6(7) ?
    O5W K1 O6W 2_645 2_635 111.1(7) ?
    O1 K1 O6W . 2_635 134.3(7) ?
    C3 S1 C4 . . 99.7(3) ?
    C3 S1 Ag1 . 2 97.3(2) ?
    C4 S1 Ag1 . 2 110.7(2) ?
    C3 S1 Ag1 . . 92.9(2) ?
    C4 S1 Ag1 . . 116.3(3) ?
    C7 S2 C6 . . 103.3(4) ?
    C7 S2 Ag1 . 3_566 98.5(3) ?
    C6 S2 Ag1 . 3_566 86.3(2) ?
    C5 O1 Ag1 . 2_545 127.6(5) ?
    C5 O1 K1 . . 73.1(4) ?
    Ag1 O1 K1 2_545 . 90.02(15) ?
    C5 O2 K1 . . 98.2(4) ?
    C8 O3 K1 . 3_666 113.7(5) ?
    C8 O3 K1 . 4_576 126.4(5) ?
    K1 O3 K1 3_666 4_576 115.0(2) ?
    C8 O4 Ag1 . 3_566 124.0(6) ?
    C8 O4 K1 . 4_566 127.6(5) ?
    Ag1 O4 K1 3_566 4_566 108.3(2) ?
    C1 N1 C2 . 3_566 119.9(6) ?
    C1 N1 Ag1 . . 120.9(4) ?
    C2 N1 Ag1 3_566 . 114.4(4) ?
    N1 C1 C2 . . 121.4(5) ?
    N1 C1 C3 . . 115.9(6) ?
    C2 C1 C3 . . 122.7(6) ?
    N1 C2 C1 3_566 . 118.7(6) ?
    N1 C2 C6 3_566 . 115.6(6) ?
    C1 C2 C6 . . 125.6(5) ?
    C1 C3 S1 . . 112.2(4) ?
    C1 C3 H3A . . 109.2 ?
    S1 C3 H3A . . 109.2 ?
    C1 C3 H3B . . 109.2 ?
    S1 C3 H3B . . 109.2 ?
    H3A C3 H3B . . 107.9 ?
    C5 C4 S1 . . 109.6(5) ?
    C5 C4 H4A . . 109.7 ?
    S1 C4 H4A . . 109.7 ?
    C5 C4 H4B . . 109.7 ?
    S1 C4 H4B . . 109.7 ?
    H4A C4 H4B . . 108.2 ?
    O2 C5 O1 . . 126.8(7) ?
    O2 C5 C4 . . 115.7(7) ?
    O1 C5 C4 . . 117.4(7) ?
    O2 C5 K1 . . 58.7(4) ?
    O1 C5 K1 . . 84.4(4) ?
    C4 C5 K1 . . 132.6(5) ?
    C2 C6 S2 . . 105.7(5) ?
    C2 C6 H6A . . 110.6 ?
    S2 C6 H6A . . 110.6 ?
    C2 C6 H6B . . 110.6 ?
    S2 C6 H6B . . 110.6 ?
    H6A C6 H6B . . 108.7 ?
    C8 C7 S2 . . 117.4(5) ?
    C8 C7 H7A . . 108.0 ?
    S2 C7 H7A . . 108.0 ?
    C8 C7 H7B . . 108.0 ?
    S2 C7 H7B . . 108.0 ?
    H7A C7 H7B . . 107.2 ?
    O4 C8 O3 . . 124.6(9) ?
    O4 C8 C7 . . 120.7(7) ?
    O3 C8 C7 . . 114.8(7) ?
    O4 C8 K1 . 3_666 117.4(5) ?
    O3 C8 K1 . 3_666 46.6(4) ?
    C7 C8 K1 . 3_666 102.3(4) ?
    O4 C8 K1 . 4_566 36.1(4) ?
    O3 C8 K1 . 4_566 92.8(5) ?
    C7 C8 K1 . 4_566 147.2(5) ?
    K1 C8 K1 3_666 4_566 83.44(19) ?
    O6W O1W O5W 2_645 2_645 50(3) ?
    O6W O1W K1 2_645 1_565 112(4) ?
    O5W O1W K1 2_645 1_565 155(2) ?
    O5W O2W O3W . . 119(3) ?
    O5W O2W O6W . . 27(2) ?
    O3W O2W O6W . . 143(2) ?
    O5W O2W K1 . 2_655 126.2(17) ?
    O3W O2W K1 . 2_655 96.4(16) ?
    O6W O2W K1 . 2_655 117.0(16) ?
    O2W O3W O4W . . 138(2) ?
    O2W O3W K1 . 2_655 59.1(13) ?
    O4W O3W K1 . 2_655 82.0(11) ?
    O3W O4W K1 . 2_655 67.8(10) ?
    O6W O5W O2W . . 121(4) ?
    O6W O5W O1W . 2_655 49(3) ?
    O2W O5W O1W . 2_655 131(2) ?
    O6W O5W O7W . 3_665 111(4) ?
    O2W O5W O7W . 3_665 122(3) ?
    O1W O5W O7W 2_655 3_665 101(3) ?
    O6W O5W K1 . 2_655 107(3) ?
    O2W O5W K1 . 2_655 37.5(13) ?
    O1W O5W K1 2_655 2_655 95.3(16) ?
    O7W O5W K1 3_665 2_655 140(2) ?
    O1W O6W O5W 2_655 . 82(4) ?
    O1W O6W O2W 2_655 . 98(4) ?
    O5W O6W O2W . . 32(2) ?
    O1W O6W K1 2_655 2_665 53(3) ?
    O5W O6W K1 . 2_665 131(4) ?
    O2W O6W K1 . 2_665 151(2) ?
    O7W O7W O5W 3_655 3_665 96(3) ?
loop_
    _geom_torsion_atom_site_label_1
    _geom_torsion_atom_site_label_2
    _geom_torsion_atom_site_label_3
    _geom_torsion_atom_site_label_4
    _geom_torsion_site_symmetry_1
    _geom_torsion_site_symmetry_2
    _geom_torsion_site_symmetry_3
    _geom_torsion_site_symmetry_4
    _geom_torsion
    _geom_torsion_publ_flag
    C2 N1 C1 C2 3_566 . . . 0.9(10) ?
    Ag1 N1 C1 C2 . . . . -153.3(5) ?
    C2 N1 C1 C3 3_566 . . . -175.4(6) ?
    Ag1 N1 C1 C3 . . . . 30.4(7) ?
    N1 C1 C2 N1 . . . 3_566 -0.9(10) ?
    C3 C1 C2 N1 . . . 3_566 175.2(6) ?
    N1 C1 C2 C6 . . . . -177.5(6) ?
    C3 C1 C2 C6 . . . . -1.4(10) ?
    N1 C1 C3 S1 . . . . -61.4(7) y
    C2 C1 C3 S1 . . . . 122.3(6) ?
    C4 S1 C3 C1 . . . . -66.2(6) ?
    Ag1 S1 C3 C1 2 . . . -178.7(5) ?
    Ag1 S1 C3 C1 . . . . 51.1(5) ?
    C3 S1 C4 C5 . . . . 165.4(5) ?
    Ag1 S1 C4 C5 2 . . . -93.0(5) ?
    Ag1 S1 C4 C5 . . . . 67.3(5) ?
    K1 O2 C5 O1 . . . . 53.3(8) ?
    K1 O2 C5 C4 . . . . -125.8(5) ?
    Ag1 O1 C5 O2 2_545 . . . 33.0(11) ?
    K1 O1 C5 O2 . . . . -43.5(7) ?
    Ag1 O1 C5 C4 2_545 . . . -147.9(5) ?
    K1 O1 C5 C4 . . . . 135.6(6) ?
    Ag1 O1 C5 K1 2_545 . . . 76.5(5) ?
    S1 C4 C5 O2 . . . . -159.1(5) ?
    S1 C4 C5 O1 . . . . 21.6(8) ?
    S1 C4 C5 K1 . . . . 130.8(5) ?
    N1 C2 C6 S2 3_566 . . . -70.4(7) y
    C1 C2 C6 S2 . . . . 106.2(6) ?
    C7 S2 C6 C2 . . . . 165.8(5) ?
    Ag1 S2 C6 C2 3_566 . . . 68.0(4) ?
    C6 S2 C7 C8 . . . . -69.2(6) ?
    Ag1 S2 C7 C8 3_566 . . . 18.9(6) ?
    Ag1 O4 C8 O3 3_566 . . . 150.8(6) ?
    K1 O4 C8 O3 4_566 . . . -32.5(10) ?
    Ag1 O4 C8 C7 3_566 . . . -29.0(9) ?
    K1 O4 C8 C7 4_566 . . . 147.7(6) ?
    Ag1 O4 C8 K1 3_566 . . 3_666 -154.8(3) ?
    K1 O4 C8 K1 4_566 . . 3_666 21.9(8) ?
    Ag1 O4 C8 K1 3_566 . . 4_566 -176.7(9) ?
    K1 O3 C8 O4 3_666 . . . 96.7(8) ?
    K1 O3 C8 O4 4_576 . . . -109.5(8) ?
    K1 O3 C8 C7 3_666 . . . -83.5(7) ?
    K1 O3 C8 C7 4_576 . . . 70.3(8) ?
    K1 O3 C8 K1 4_576 . . 3_666 153.8(8) ?
    K1 O3 C8 K1 3_666 . . 4_566 78.2(4) ?
    K1 O3 C8 K1 4_576 . . 4_566 -128.0(4) ?
    S2 C7 C8 O4 . . . . 1.5(10) y
    S2 C7 C8 O3 . . . . -178.3(5) ?
    S2 C7 C8 K1 . . . 3_666 134.0(4) ?
    S2 C7 C8 K1 . . . 4_566 37.0(11) ?
    O5W O2W O3W O4W . . . . 162(3) ?
    O6W O2W O3W O4W . . . . 179(3) ?
    K1 O2W O3W O4W 2_655 . . . 24(3) ?
    O5W O2W O3W K1 . . . 2_655 138(3) ?
    O6W O2W O3W K1 . . . 2_655 155(4) ?
    O2W O3W O4W K1 . . . 2_655 -21(3) ?
    O3W O2W O5W O6W . . . . 157(4) ?
    K1 O2W O5W O6W 2_655 . . . -78(4) ?
    O3W O2W O5W O1W . . . 2_655 -143(3) ?
    O6W O2W O5W O1W . . . 2_655 60(4) ?
    K1 O2W O5W O1W 2_655 . . 2_655 -18(5) ?
    O3W O2W O5W O7W . . . 3_665 7(4) ?
    O6W O2W O5W O7W . . . 3_665 -150(6) ?
    K1 O2W O5W O7W 2_655 . . 3_665 132(3) ?
    O3W O2W O5W K1 . . . 2_655 -125(4) ?
    O6W O2W O5W K1 . . . 2_655 78(4) ?
    O2W O5W O6W O1W . . . 2_655 120(4) ?
    O7W O5W O6W O1W 3_665 . . 2_655 -87(4) ?
    K1 O5W O6W O1W 2_655 . . 2_655 81(4) ?
    O1W O5W O6W O2W 2_655 . . . -120(4) ?
    O7W O5W O6W O2W 3_665 . . . 153(5) ?
    K1 O5W O6W O2W 2_655 . . . -39(2) ?
    O2W O5W O6W K1 . . . 2_665 142(3) ?
    O1W O5W O6W K1 2_655 . . 2_665 22(2) ?
    O7W O5W O6W K1 3_665 . . 2_665 -65(5) ?
    K1 O5W O6W K1 2_655 . . 2_665 103(4) ?
    O5W O2W O6W O1W . . . 2_655 -60(5) ?
    O3W O2W O6W O1W . . . 2_655 -94(5) ?
    K1 O2W O6W O1W 2_655 . . 2_655 58(5) ?
    O3W O2W O6W O5W . . . . -34(6) ?
    K1 O2W O6W O5W 2_655 . . . 118(4) ?
    O5W O2W O6W K1 . . . 2_665 -72(5) ?
    O3W O2W O6W K1 . . . 2_665 -106(5) ?
    K1 O2W O6W K1 2_655 . . 2_665 45(5) ?
_shelx_space_group_comment
;
The symmetry employed for this shelxl refinement is uniquely defined
by the following loop, which should always be used as a source of
symmetry information in preference to the above space-group names.
They are only intended as comments.
;
_shelx_estimated_absorpt_T_min     0.631
_shelx_estimated_absorpt_T_max     0.902
_shelx_hkl_file
;
 -15   0   1    2.21    6.28
 -15   0   1    0.02    7.01
  15   0  -1  -13.74    7.02
 -15   0   2   92.65    6.83
 -15   0   2   71.78    6.05
  15   0  -2   53.51    7.35
 -15   0   3   -4.98    6.93
  15   0  -3   -8.29    7.03
 -15   0   4  163.52    7.59
  15   0  -4  145.60    7.72
  15   0  -5  -10.42    7.13
 -15   0   5   -3.84    6.88
  15   0  -6  365.58    8.74
 -15   0   6  358.31    8.43
  15   0  -7   13.36    7.09
 -15   0   7    0.84    6.93
 -15   0   8   58.76    7.21
  15   0  -8   57.83    7.22
  15   0  -9   10.54    6.92
 -15   0   9   -0.46    6.95
 -15   0  10   36.85    7.27
  15   0 -10   28.95    7.00
  15   0 -11   -1.17    6.73
 -15   0  11   -1.47    7.25
 -15   0  12  154.58    8.16
  15   0 -12  186.58    8.37
 -15   1   1    4.52    5.88
 -15  -1   1   -4.87    5.80
  15   1  -2   33.86    6.02
 -15   1   2   46.42    7.26
  15  -1  -2   34.30    7.33
 -15  -1   2   57.10    7.25
  15  -1  -3   38.97    7.21
 -15   1   3   33.06    7.16
 -15  -1   3   34.28    7.14
  15   1  -3   35.72    5.91
  15  -1  -4   -9.19    7.24
 -15   1   4    6.11    7.09
 -15  -1   4    2.82    7.08
  15   1  -4   18.88    7.14
 -15  -1   5   -2.19    7.03
 -15   1   5    3.23    6.93
  15  -1  -5    7.64    7.13
  15   1  -5   -5.31    7.12
  15   1  -6    1.20    5.77
 -15   1   6    4.44    7.11
  15  -1  -6   -3.48    7.19
 -15  -1   6    6.01    7.01
 -15  -1   7    5.13    5.72
  15   1  -7   10.60    7.04
 -15   1   7    9.99    7.05
  15  -1  -7   -0.34    7.16
 -15  -1   8   47.18    7.31
  15   1  -8   48.74    7.34
  15  -1  -8   51.65    7.38
 -15   1   8   47.28    7.44
 -15   1   9   10.72    7.22
 -15  -1   9   12.90    7.04
  15   1  -9    6.41    5.70
  15  -1  -9    4.72    6.90
 -15   1  10   48.28    7.64
  15   1 -10   51.45    6.97
 -15  -1  10   40.08    7.32
  15  -1 -10   51.48    7.19
 -15  -1  11   30.75    7.40
 -15   1  11   51.26    7.72
  15   1 -11   59.32    6.93
  15  -1 -11   39.12    7.07
 -15  -2   4    8.87    5.97
 -15  -2   5   12.56    7.29
  15  -2  -5   -5.15    7.39
  15   2  -5   10.49    5.93
 -15   2   5   11.22    7.47
  15  -2  -6   29.24    7.37
 -15   2   6   22.09    7.57
 -15  -2   6   40.50    7.43
 -15  -2   7   -5.33    7.26
  15   2  -7    4.19    5.86
 -15   2   7   -6.74    7.53
 -15  -2   8   77.65    6.29
  15  -2  -8   89.56    6.34
  14   0  -1  -11.69    6.92
 -14   0   1   -7.60    5.73
 -14   0   1    2.93    6.14
 -14   0   2    4.82    6.96
  14   0  -2    4.32    6.98
 -14   0   3    3.10    5.55
  14   0  -3    3.60    6.84
 -14   0   4    6.92    6.89
  14   0  -4    8.47    7.05
  14   0  -5   -2.58    6.93
 -14   0   5    1.06    6.78
  14   0  -6  152.67    7.63
 -14   0   6  156.23    7.51
  14   0  -7   -3.80    5.58
 -14   0   7    3.90    6.87
  14   0  -8   57.79    5.81
 -14   0   8   53.72    7.14
 -14   0   9    1.63    6.84
  14   0  -9    5.19    6.55
  14   0 -10    6.64    6.60
 -14   0  10    4.55    7.03
 -14   0  11    0.95    7.15
  14   0 -11   -0.72    6.43
  14   0 -12  176.28    7.09
 -14   0  12  162.54    8.04
  14   0 -13    3.97    6.25
 -14   0  13    5.13    7.62
 -14   0  14   12.58    9.15
 -14   0  15   18.24    8.11
 -14  -1   1   23.81    5.13
 -14   1   1   10.21    6.04
 -14   1   1   20.05    5.85
  14  -1  -1    6.76    5.82
  14   1  -1   20.79    5.75
 -14  -1   1   23.74    7.03
 -14  -1   2  130.79    7.59
 -14   1   2  121.99    7.61
  14  -1  -2  109.88    6.38
  14   1  -2  115.32    6.34
 -14   1   3    0.17    7.00
  14  -1  -3   -7.23    6.99
  14   1  -3    7.19    7.02
 -14  -1   3   -1.00    6.99
 -14  -1   4   81.06    7.27
 -14   1   4   65.90    7.23
  14   1  -4   74.44    7.27
  14  -1  -4   64.87    7.30
  14  -1  -5   39.05    7.25
 -14  -1   5   55.00    7.03
 -14   1   5   41.31    7.20
  14   1  -5   36.19    7.09
  14   1  -6   34.74    7.08
 -14   1   6   43.82    7.14
 -14  -1   6   36.35    5.84
  14  -1  -6   35.70    7.17
 -14   1   7   -9.49    7.04
 -14  -1   7    3.12    6.78
  14  -1  -7    1.61    6.88
  14   1  -7    1.87    6.76
 -14   1   8   14.61    7.14
 -14  -1   8   19.57    7.00
  14   1  -8   27.72    6.85
  14  -1  -8   43.21    6.93
  14   1  -9  107.85    7.05
  14  -1  -9   95.24    8.26
 -14  -1   9   88.33    7.34
 -14   1   9   86.76    7.64
 -14   1  10  129.35    7.82
  14   1 -10  161.15    7.13
 -14  -1  10  140.60    7.49
  14  -1 -10  147.17    7.29
  14  -1 -11    2.02    6.74
  14   1 -11   13.08    6.43
 -14  -1  11    6.39    7.05
 -14   1  11   -0.38    8.89
  14  -1 -12  267.95    8.54
 -14  -1  12  221.51    8.23
 -14   1  12  240.83    8.88
  14   1 -12  250.68    6.31
 -14   1  13   46.51    9.58
  14   1 -13   59.63    6.36
 -14  -1  13   51.34    7.47
  14   1 -14  156.13    6.81
 -14   1  14  154.87    9.16
 -14  -1  14  162.55    9.18
 -14  -2   1   43.45    7.27
 -14   2   1   26.43    7.39
 -14   2   1   40.58    8.02
 -14  -2   1   37.17    5.14
  14  -2  -1   17.02    7.37
  14   2  -1   29.78    6.02
  14  -2  -2   26.67    7.24
 -14  -2   2   12.61    5.85
 -14   2   2   19.68    7.22
 -14   2   2   10.01    6.89
  14   2  -2   21.63    5.90
 -14   2   3    3.31    7.34
  14   2  -3    0.90    7.21
 -14   2   3    7.74    6.84
  14  -2  -3    9.88    8.40
 -14  -2   3   16.73    7.19
  14  -2  -4   61.81    7.47
  14   2  -4   47.78    7.48
 -14  -2   4   56.00    7.44
 -14   2   4   46.32    7.54
  14  -2  -5    8.43    7.15
 -14  -2   5    6.91    7.17
 -14   2   5    2.70    7.29
  14   2  -5    8.85    5.80
 -14   2   6   54.18    7.69
  14   2  -6   61.31    7.30
 -14  -2   6   70.62    6.06
  14  -2  -6   51.80    7.44
 -14   2   7   28.50    7.57
  14  -2  -7   18.44    7.27
 -14  -2   7   28.29    7.23
  14   2  -7   29.78    5.79
  14   2  -8  339.46    8.17
 -14   2   8  301.64    9.05
  14  -2  -8  313.91    8.51
 -14  -2   8  335.35    8.34
 -14   2   9   60.69    9.29
 -14  -2   9   78.42    7.28
  14  -2  -9   64.30    7.36
  14   2  -9   93.16    7.06
 -14   2  10  298.68    9.41
 -14  -2  10  295.12    8.11
  14   2 -10  332.47    7.83
  14  -2 -10  305.23    8.25
 -14  -2  11   10.13    7.05
 -14   2  11   11.53    8.21
  14   2 -11    1.60    6.44
  14  -2 -11    1.34    6.88
 -14   2  12    5.69    9.53
  14   2 -12    8.85    6.26
  14  -2 -12    4.89    6.71
 -14  -2  12   12.69    7.08
 -14   2  13   -3.27    9.61
 -14  -2  13    4.49    7.22
 -14  -3   3    8.27    7.35
 -14   3   3   11.96    7.61
  14  -3  -3   -2.82    7.50
 -14   3   3   10.71    9.26
 -14   3   4   70.68    7.99
  14   3  -4   89.64    7.77
 -14   3   4   88.93    8.77
  14  -3  -4   67.78    7.70
 -14  -3   4   80.00    6.38
 -14   3   5   12.33    7.21
  14  -3  -5    5.47    7.39
 -14  -3   5    9.68    7.45
 -14   3   5   12.34    7.74
  14   3  -5   12.53    7.41
 -14   3   6   48.12    7.99
 -14  -3   6   47.87    6.19
  14   3  -6   63.40    6.20
  14  -3  -6   45.69    7.43
  14  -3  -7    1.29    7.34
  14   3  -7    8.76    7.23
 -14   3   7   -5.80    7.99
 -14  -3   7   26.56    7.21
  14   3  -8   -2.12    5.71
  14  -3  -8    2.20    7.27
 -14   3   8    1.42    8.04
 -14  -3   8    9.45    7.21
  14   3  -9   -4.09    6.83
 -14   3   9   11.16    8.07
 -14  -3   9   -6.85    7.09
 -13   0   1    0.85    6.01
 -13   0   1   -6.12    6.91
  13   0  -1    9.43    5.57
  13   0  -2  106.31    7.28
 -13   0   2  101.37    6.07
  13   0  -3    2.69    6.83
 -13   0   3   11.50    6.88
  13   0  -4   99.99    7.29
 -13   0   4  114.02    7.35
  13   0  -5   -1.92    6.98
 -13   0   5    4.53    6.90
 -13   0   6  101.22    7.30
  13   0  -6  120.40    7.35
  13   0  -7    3.10    6.77
 -13   0   7    3.26    6.82
  13   0  -8  350.62    8.08
 -13   0   8  343.44    8.31
 -13   0   9    2.13    6.95
  13   0  -9   -4.43    6.49
  13   0 -10   39.76    6.33
 -13   0  10   43.09    6.92
 -13   0  11    9.15    7.13
  13   0 -11    1.41    6.27
  13   0 -12  623.58    8.79
 -13   0  12  585.15    9.92
  13   0 -13   -0.27    6.15
 -13   0  13   -1.70    8.69
  13   0 -14   44.37    6.22
 -13   0  14   52.70    7.83
  13   0 -15   -3.09    6.09
 -13   0  15   10.75    9.16
 -13   0  16   59.29    8.50
 -13  -1   1    8.86    6.87
  13   1  -1   14.35    6.89
  13  -1  -1    8.85    8.19
 -13   1   1    8.70    5.86
 -13   1   1    1.95    6.04
 -13  -1   2  103.31    7.25
  13   1  -2   90.57    7.26
 -13   1   2   90.39    6.20
  13  -1  -2  145.62    7.62
 -13   1   3   65.96    7.26
  13  -1  -3   58.11    7.30
  13   1  -3   72.06    7.13
 -13  -1   3   65.61    5.96
  13   1  -4  110.40    7.40
  13  -1  -4   98.73    7.43
 -13  -1   4   97.69    7.34
 -13   1   4  112.99    7.37
  13  -1  -5  303.34    8.33
 -13   1   5  296.71    7.11
 -13  -1   5  323.12    7.00
  13   1  -5  287.41    8.00
  13   1  -6  204.02    7.68
 -13   1   6  201.73    7.85
  13  -1  -6  211.80    7.83
 -13  -1   6  208.79    7.80
 -13   1   7   49.73    7.22
  13   1  -7   50.49    6.90
 -13  -1   7   31.28    7.07
  13  -1  -7   29.36    7.12
 -13   1   8  174.71    7.73
  13  -1  -8  170.33    7.34
 -13  -1   8  169.56    6.27
  13   1  -8  166.63    7.21
 -13  -1   9    8.34    6.90
 -13   1   9    0.94    8.41
  13   1  -9    1.06    6.48
  13  -1  -9    6.08    6.77
 -13  -1  10    9.28    6.97
 -13   1  10    6.96    8.53
  13   1 -10   14.72    6.32
  13  -1 -10    0.89    6.50
  13  -1 -11   46.70    6.60
 -13  -1  11   35.38    6.97
 -13   1  11   37.59    7.80
  13   1 -11   32.79    6.17
 -13  -1  12   37.91    7.12
  13   1 -12   46.30    5.08
 -13   1  12   49.55    9.13
  13  -1 -12   35.05    6.52
 -13  -1  13  163.34    7.82
  13  -1 -13  170.90    8.03
  13   1 -13  174.32    6.72
 -13   1  13  202.46   10.09
  13  -1 -14  209.44    7.31
 -13   1  14  214.11   10.46
 -13  -1  14  194.33    8.12
 -13  -1  15   98.60    7.74
  13  -1 -15   95.66    7.77
 -13   1  15  105.93   10.14
 -13  -1  16  157.05    9.49
  13  -1 -16  167.83    8.24
 -13   1  16  177.87   10.99
 -13  -2   1   10.30    7.16
  13  -2  -1   -2.61    7.06
 -13   2   1   -1.31    7.14
  13   2  -1   12.97    7.24
 -13   2   1    4.35    6.00
  13  -2  -2  205.02    8.02
 -13   2   2  192.75    8.08
 -13   2   2  233.26    7.97
 -13  -2   2  216.95    8.00
  13   2  -2  195.56    7.97
 -13  -2   3    4.49    5.75
  13   2  -3   12.20    5.76
  13  -2  -3    3.90    8.31
 -13   2   3    0.15    6.81
 -13   2   3    6.86    7.13
 -13   2   4    1.64    5.99
  13  -2  -4   -1.98    7.16
 -13  -2   4    2.91    7.08
  13   2  -4   18.05    7.01
 -13  -2   5    3.20    7.06
 -13   2   5   -4.01    7.30
  13  -2  -5   -3.73    7.05
  13   2  -5    0.07    5.65
 -13   2   6   13.12    7.32
  13   2  -6    7.23    6.95
  13  -2  -6    9.27    7.13
 -13  -2   6    5.21    7.02
  13   2  -7    9.61    6.83
 -13  -2   7   16.19    5.72
  13  -2  -7   13.74    7.18
 -13   2   7   10.96    7.56
  13  -2  -8  143.37    7.51
 -13   2   8  127.53    9.20
  13   2  -8  178.23    7.10
 -13  -2   8  134.41    7.31
  13  -2  -9   99.34    7.39
 -13   2   9   98.04    8.22
  13   2  -9  108.41    6.85
 -13  -2   9  110.25    7.21
 -13   2  10  399.90   10.90
 -13  -2  10  405.59    8.33
  13  -2 -10  426.86    9.59
  13   2 -10  487.72    8.07
  13   2 -11   75.43    6.42
 -13   2  11   69.51    8.31
  13  -2 -11   73.36    7.01
 -13  -2  11   71.06    8.11
  13   2 -12  102.55    6.33
  13  -2 -12   87.35    7.74
 -13  -2  12   75.63    8.13
 -13   2  12   85.49    8.59
 -13  -2  13   18.14    7.93
  13  -2 -13   11.37    6.46
 -13   2  13   14.37    8.22
 -13   2  14   46.47    9.75
  13  -2 -14   37.51    7.67
 -13  -2  14   53.04    7.11
 -13  -2  15   16.44    4.97
 -13   2  15   19.08    9.85
 -13  -2  15   21.12    7.13
  13  -2 -15   20.17    7.64
 -13  -3   1    5.39    4.66
 -13   3   1    4.51    7.28
 -13  -3   1   -3.36    7.13
 -13   3   1   -2.76    9.79
  13  -3  -1    4.70    7.27
  13   3  -1    4.24    6.08
  13   3  -2  102.22    7.68
  13  -3  -2   86.54    7.75
 -13   3   2   98.01   10.04
 -13   3   2   87.51    7.83
 -13  -3   2   98.69    7.53
  13  -3  -3    0.42    7.18
  13   3  -3   -9.65    7.35
 -13   3   3    7.72    7.37
 -13   3   3    3.48    8.97
 -13  -3   3   12.39    5.90
 -13   3   4  253.00   10.11
 -13   3   4  206.19    7.26
  13   3  -4  248.66    8.21
  13  -3  -4  215.92    8.20
 -13  -3   4  247.08    8.05
 -13  -3   5    0.31    7.06
 -13   3   5   -4.05    7.61
  13  -3  -5    9.55    7.35
  13   3  -5   -3.21    5.92
 -13  -3   6  325.01    8.27
  13  -3  -6  290.31    8.42
 -13   3   6  300.36    8.98
  13   3  -6  310.90    8.30
  13   3  -7   34.31    5.73
 -13   3   7   40.51    8.00
  13  -3  -7   43.96    8.48
 -13  -3   7   43.27    7.09
  13   3  -8   31.40    6.82
  13  -3  -8   34.66    7.20
 -13   3   8   15.49    7.90
 -13  -3   8   33.60    6.91
  13   3  -9   15.75    6.60
  13  -3  -9   22.64    7.09
 -13  -3   9   29.68    7.92
 -13   3   9   21.75    7.97
 -13  -3  10    1.48    6.79
  13   3 -10   10.49    6.38
  13  -3 -10   -0.77    6.94
 -13   3  10    0.62    7.88
  13  -3 -11   21.12    8.06
 -13   3  11   28.66    8.15
 -13  -3  11   25.56    6.78
 -13  -3  12   83.55    7.19
 -13   3  12   95.30    9.67
  13  -3 -12   95.11    9.09
 -13  -3  13    2.91    6.73
 -13   4   5    4.06    7.70
 -13   4   6   13.30    7.85
 -12   0   1   10.06    5.55
  12   0  -1   10.38    6.75
  12   0  -2   -6.95    6.84
 -12   0   2    2.57    6.82
  12   0  -3   -0.98    6.96
 -12   0   3    3.07    6.98
 -12   0   4  210.47    7.61
  12   0  -4  188.18    7.54
  12   0  -5    9.63    6.97
 -12   0   5    0.23    7.01
 -12   0   6  302.47    8.00
  12   0  -6  299.46    7.90
 -12   0   7   17.09    6.96
  12   0  -7   -4.92    6.65
 -12   0   8   53.97    7.19
  12   0  -8   58.65    6.84
 -12   0   9   -9.90    6.97
  12   0  -9    8.33    6.32
 -12   0  10    9.04    7.06
  12   0 -10    7.84    6.16
  12   0 -11    2.99    6.10
 -12   0  11   -1.72    7.19
  12   0 -12  423.67    7.77
 -12   0  12  398.36    9.03
  12   0 -13    7.23    6.03
 -12   0  13    5.76    7.50
  12   0 -14 1043.36   12.51
 -12   0  14  975.55   13.02
 -12   0  15    0.86    8.00
 -12   0  16  257.36   10.58
 -12   0  17   15.43    7.54
 -12   0  17   -4.16    8.41
 -12   0  18  198.54    9.93
 -12   1   1   76.02    6.22
  12  -1  -1   41.09    7.33
 -12   1   1   70.16    7.37
  12   1  -1   58.79    7.07
 -12  -1   1   73.25    7.10
 -12  -1   2   24.13    6.98
  12   1  -2   12.78    5.70
  12  -1  -2    7.55    7.10
 -12   1   2   13.63    7.26
 -12  -1   3    1.79    5.60
  12   1  -3   -3.60    6.82
  12  -1  -3   -8.60    7.05
 -12   1   3    3.82    7.16
 -12  -1   4  202.56    7.56
 -12   1   4  198.56    7.93
  12   1  -4  188.38    6.44
  12  -1  -4  178.85    6.58
 -12  -1   5    5.30    7.02
  12   1  -5   11.11    6.96
  12  -1  -5   14.42    7.06
 -12   1   5   20.17    7.11
 -12   1   6  374.07    8.75
  12   1  -6  412.10    8.14
  12  -1  -6  390.28    8.67
 -12  -1   6  392.27    7.15
  12  -1  -7   25.44    7.18
 -12  -1   7   14.12    7.06
 -12   1   7   16.28    7.46
  12   1  -7   22.42    6.77
  12  -1  -8  910.59   10.57
 -12   1   8  875.41   10.93
 -12  -1   8  859.10    9.96
  12   1  -8  940.81    9.84
 -12  -1   9    7.10    5.57
 -12   1   9   14.11    7.38
  12  -1  -9   21.26    6.64
  12   1  -9   13.09    6.28
 -12  -1  10  198.04    7.44
  12  -1 -10  207.50    7.17
 -12   1  10  219.96    8.31
  12   1 -10  217.60    5.73
  12   1 -11   21.15    5.99
 -12   1  11   27.10    7.59
  12  -1 -11   23.11    7.19
 -12  -1  11   24.08    6.83
 -12   1  12   12.51    8.97
 -12  -1  12   17.52    6.81
  12   1 -12   13.45    5.83
  12  -1 -12   15.52    6.19
  12  -1 -13   -3.67    7.15
 -12   1  13   24.43    8.07
 -12  -1  13    8.88    6.92
  12  -1 -14   89.16    7.54
 -12   1  14   83.59    9.75
 -12  -1  14   82.31    8.23
 -12  -1  15   14.49    8.35
 -12   1  15   10.71    9.65
  12  -1 -15    9.69    7.25
 -12  -1  16  107.17    9.07
 -12  -1  16  160.45    6.74
 -12   1  16  151.80   10.78
 -12  -1  17    8.04    8.78
 -12   1  17    5.91   10.19
 -12  -1  17    4.92    6.27
  12   2  -1  228.51    8.13
 -12  -2   1  248.09    8.04
  12  -2  -1  226.30    8.28
 -12   2   1  232.22    8.41
 -12   2   1  272.51    8.42
  12   2  -2  790.22   10.20
 -12  -2   2  845.40   10.31
 -12   2   2  897.84   11.91
  12  -2  -2  707.16   10.10
 -12   2   2  745.06   10.53
  12   2  -3  212.26    7.75
  12  -2  -3  191.45    6.70
 -12  -2   3  218.78    7.70
 -12   2   3  194.35    8.03
  12   2  -4   65.32    7.09
 -12   2   4   61.24    7.41
  12  -2  -4   62.68    7.36
 -12  -2   4   53.56    7.08
 -12  -2   5   -9.24    5.57
 -12   2   5    7.31    7.29
  12  -2  -5   -8.50    8.22
  12   2  -5    3.55    6.70
 -12  -2   6    1.19    6.86
  12  -2  -6   -1.49    8.31
  12   2  -6    6.50    6.72
 -12   2   6   16.26    7.40
  12  -2  -7   34.08    7.28
  12   2  -7   40.42    5.56
 -12  -2   7   27.65    5.75
 -12   2   7   46.41    8.77
  12  -2  -8   46.98    8.17
 -12  -2   8   44.34    6.96
  12   2  -8   39.19    5.46
 -12   2   8   49.45    7.79
 -12  -2   9   87.61    8.08
 -12   2   9   80.08    8.01
  12  -2  -9  107.43    7.18
  12   2  -9   97.21    6.61
  12   2 -10  675.71    8.66
 -12  -2  10  621.54    9.05
 -12   2  10  583.85   10.99
  12  -2 -10  580.69   10.35
 -12  -2  11  323.28    7.77
  12   2 -11  205.33    6.69
  12  -2 -11  189.18    7.33
 -12   2  11  200.05   10.12
  12  -2 -12  330.39    8.03
 -12  -2  12  352.35    8.01
 -12   2  12  349.05   11.22
  12   2 -12  350.88    6.28
  12  -2 -13   26.92    7.23
 -12   2  13   21.21    9.34
 -12  -2  13   15.70    6.57
  12  -2 -14  112.14    8.52
 -12  -2  14  119.89    7.02
 -12   2  14  110.79    9.75
 -12  -2  15    7.24    6.59
 -12  -2  15   -3.74    6.78
  12  -2 -15   10.91    8.28
 -12   2  15    7.24    9.40
 -12   2  16   40.91   10.81
 -12  -2  16   54.60    6.16
 -12  -2  16   44.92    6.99
  12  -3  -1   91.45    6.27
  12   3  -1   88.06    7.48
 -12   3   1   99.47   10.08
 -12  -3   1  100.18    6.04
 -12   3   1   91.79    7.54
 -12  -3   2   20.22    5.65
  12   3  -2    1.84    7.16
  12  -3  -2    3.81    7.07
 -12   3   2    3.89    9.82
 -12   3   2    1.27    7.23
  12   3  -3   13.98    7.07
 -12   3   3    3.89    7.80
 -12   3   3   -2.14    7.25
  12  -3  -3   -5.13    7.17
 -12  -3   3    4.85    7.07
  12   3  -4   -0.73    7.00
 -12   3   4    0.55    7.76
  12  -3  -4   -3.80    7.14
 -12  -3   4  -10.32    6.97
 -12   3   4   -0.56    7.28
 -12   3   5   37.71    7.62
 -12  -3   5   27.73    6.91
  12  -3  -5   18.27    7.40
  12   3  -5   44.09    6.94
  12   3  -6  100.99    7.07
 -12   3   6   90.89    7.84
 -12  -3   6   88.28    8.15
  12  -3  -6   92.63    7.53
  12  -3  -7   15.25    8.42
 -12  -3   7   33.95    6.84
 -12   3   7   24.99    8.77
  12   3  -7   32.74    5.50
  12   3  -8   70.21    6.70
 -12   3   8   81.58    8.07
  12  -3  -8   79.08    7.50
 -12  -3   8   91.14    5.68
 -12  -3   9  121.91    6.94
  12  -3  -9  124.14    7.44
 -12   3   9  133.40    8.21
  12   3  -9  124.11    6.66
 -12  -3  10   42.47    6.68
 -12   3  10   57.70    9.07
  12  -3 -10   53.76    8.08
 -12  -3  11   25.49    6.50
 -12   3  11   22.43    9.03
  12  -3 -11   23.23    6.86
 -12   3  12   36.61    8.88
 -12  -3  12   31.95    6.54
  12  -3 -12   27.57    8.57
  12  -3 -13   21.47    8.43
 -12  -3  13   20.77    6.49
 -12   3  13   14.03    8.64
 -12  -3  13   23.53    5.91
 -12  -3  14   39.85    5.41
  12  -3 -14   35.99    8.66
 -12   3  14   29.74    9.80
 -12  -3  14   40.72    6.04
  12  -4  -1    2.56    7.10
 -12   4   1   -2.17    7.17
 -12  -4   1   -2.63    4.56
 -12  -4   1    2.97    7.07
  12   4  -1   -2.85    5.96
  12  -4  -2   20.01    7.26
 -12   4   2   31.82    7.38
  12   4  -2   29.25    5.97
 -12  -4   2   23.31    7.07
  12  -4  -3   13.57    7.24
  12   4  -3   16.51    7.15
 -12   4   3   16.44    7.39
 -12  -4   3   21.35    7.01
 -12   4   4  128.93    7.85
 -12  -4   4  120.93    8.42
  12  -4  -4  135.02    7.66
  12   4  -4  160.15    7.62
  12   4  -5  118.52    7.45
 -12   4   5  119.49    7.93
  12  -4  -5   88.36    7.70
 -12  -4   5  133.65    7.44
 -12   4   6   67.50   12.07
  12  -4  -6   60.59    7.46
 -12   4   6   52.23    7.72
  12   4  -6   54.93    5.89
 -12  -4   6   62.47    7.03
 -12  -4   7   68.40    6.95
 -12   4   7   52.31    7.77
  12  -4  -7   50.83    7.57
 -12   4   8   20.16    8.47
  12  -4  -8   15.82    8.27
 -12  -4   8    9.54    6.75
  12  -4  -9    8.45    8.47
 -12   4   9   25.83    7.47
 -12  -4   9   18.98    5.48
 -12  -4  10   41.37    5.41
 -12   4  10   44.89    8.50
  12  -4 -10   59.91    8.32
 -12  -4  10   53.88    5.49
  12  -4 -11    2.67    8.18
 -12  -4  11    3.76    6.33
 -12   4  11    2.18    8.25
 -12  -4  11    0.06    5.33
  11   0  -1    7.18    6.93
 -11   0   1    1.71    7.02
 -11   0   2  419.89    8.44
  11   0  -2  326.17    7.09
  11   0  -3    2.79    6.99
 -11   0   3    5.83    5.76
  11   0  -4 1539.85   12.88
 -11   0   4 1629.55   13.21
 -11   0   5   -4.67    7.35
  11   0  -5    8.78    7.16
  11   0  -6 1769.60   13.67
 -11   0   6 1807.83   14.09
  11   0  -7   -4.21    6.71
 -11   0   7   -4.46    7.09
 -11   0   8   52.41    7.15
  11   0  -8   35.28    6.62
  11   0  -9   -2.73    6.18
 -11   0   9   -0.73    6.96
  11   0 -10    2.41    5.97
 -11   0  10    2.79    7.01
  11   0 -11    1.84    5.80
 -11   0  11   -1.57    6.94
  11   0 -12  173.13    6.52
 -11   0  12  170.68    7.90
 -11   0  13    3.07    7.32
  11   0 -13   -2.36    5.81
  11   0 -14 1267.33   13.79
 -11   0  14 1214.74   15.22
 -11   0  15   -3.33    7.72
 -11   0  16  332.51   10.88
 -11   0  16  354.87    9.09
 -11   0  17   -0.32    9.50
 -11   0  17    6.04    6.39
 -11   0  18  100.57    7.95
 -11   0  18  104.21   11.37
 -11   1   1    8.85    7.09
  11  -1  -1   -0.49    7.05
  11   1  -1    7.13    7.08
 -11  -1   1   17.03    7.02
 -11   1   2  374.87    8.64
  11  -1  -2  363.00    8.55
  11   1  -2  365.92    8.28
 -11  -1   2  410.80    8.31
  11  -1  -3   13.30    7.12
 -11  -1   3   27.53    7.06
  11   1  -3   18.47    7.03
 -11   1   3   13.91    7.29
  11   1  -4   52.03    5.79
 -11   1   4   60.99    6.10
  11  -1  -4   91.29    7.41
 -11  -1   4   62.30    6.98
 -11   1   5   33.85    7.36
  11   1  -5   41.82    5.60
  11  -1  -5   45.01    7.20
 -11  -1   5   47.84    5.67
  11   1  -6    5.82    6.68
 -11  -1   6   -2.92    6.95
  11  -1  -6   -3.73    7.13
 -11   1   6    8.99    7.39
  11  -1  -7  136.06    7.38
 -11  -1   7  123.82    7.20
 -11   1   7  125.32    7.79
  11   1  -7  127.82    6.88
 -11   1   8  491.90   10.30
 -11  -1   8  352.80    7.93
  11  -1  -8  358.05    8.23
  11   1  -8  348.53    6.55
  11  -1  -9    8.42    6.41
 -11   1   9   11.55    7.39
 -11  -1   9    6.58    6.68
  11   1  -9    6.84    6.17
 -11   1  10  510.85   10.57
 -11  -1  10  447.48    8.30
  11  -1 -10  467.39    8.18
  11   1 -10  492.70    7.74
 -11   1  11  133.16    9.34
  11   1 -11  146.64    6.36
  11  -1 -11  151.79    7.53
 -11  -1  11  143.66    8.22
  11  -1 -12  458.79    8.91
 -11   1  12  503.94   11.02
  11   1 -12  452.52    7.63
 -11  -1  12  467.45    9.38
  11  -1 -13    9.73    7.10
 -11  -1  13    6.05    7.83
 -11   1  13   22.91    9.24
  11   1 -13    0.31    4.76
 -11  -1  14  153.46    8.46
  11  -1 -14  138.13    7.66
 -11   1  14  148.25   10.07
 -11  -1  15   45.79    6.08
 -11   1  15   48.15    9.76
 -11  -1  15   54.22    7.13
 -11   1  16    8.03    9.79
 -11  -1  16   17.22    6.99
 -11  -1  16    7.03    6.08
 -11  -1  17   27.03    7.29
 -11   1  17   16.61   10.16
 -11   1  17   27.84    7.29
 -11  -1  17   18.70    7.28
 -11   1  18  225.47    9.92
 -11   1  18  225.79   13.15
 -11  -1  18  226.41    9.72
 -11  -1  18  237.48    7.73
  11  -2  -1   11.34    7.17
 -11  -2   1    6.41    6.92
 -11   2   1    3.82    6.95
  11   2  -1    0.64    7.06
 -11   2   1   -1.46    7.25
  11  -2  -2  376.67    8.65
  11   2  -2  411.84    7.29
 -11   2   2  473.87    9.24
 -11   2   2  396.61    8.81
 -11  -2   2  446.20    8.40
 -11  -2   3    4.80    6.89
  11   2  -3    9.42    6.92
 -11   2   3    4.16    7.30
  11  -2  -3   10.02    5.91
  11   2  -4  123.96    7.02
 -11  -2   4  120.45    5.87
 -11   2   4  108.46    7.63
  11  -2  -4  108.04    7.51
  11   2  -5   32.62    5.55
 -11  -2   5   33.17    5.58
  11  -2  -5   35.97    7.27
 -11   2   5   32.62    7.43
  11   2  -6   93.04    5.60
 -11   2   6   84.64    7.73
  11  -2  -6   76.89    8.50
 -11  -2   6   89.44    6.96
  11   2  -7    8.89    5.19
 -11   2   7    7.39    7.59
  11  -2  -7    9.77    7.14
 -11  -2   7    6.36    6.60
 -11  -2   8  747.99    8.96
 -11   2   8  399.75    9.37
  11  -2  -8  408.85    9.69
  11   2  -8  453.82    7.62
  11  -2  -9  315.10    7.96
 -11   2   9  293.19    8.92
 -11  -2   9  305.32    7.57
  11   2  -9  304.67    7.05
  11   2 -10   20.83    5.91
 -11  -2  10   24.25    6.45
 -11   2  10    5.19    8.99
  11  -2 -10   15.64    7.50
  11  -2 -11   11.69    7.31
 -11  -2  11    7.39    5.13
  11   2 -11   11.35    5.75
 -11   2  11    6.65    9.16
 -11  -2  12  103.64    5.56
  11  -2 -12   96.62    7.68
 -11   2  12  100.49    9.73
 -11   2  13    5.93    9.22
  11  -2 -13   -2.17    8.01
 -11  -2  13    5.08    5.15
 -11   2  14   30.98   10.58
  11  -2 -14   67.84    8.37
 -11  -2  14   52.22    5.96
 -11  -2  14   58.71    6.49
 -11   2  15   26.58   10.23
 -11  -2  15   39.52    5.95
  11  -2 -15   32.22    8.12
 -11  -2  15   27.37    6.59
 -11  -2  16  210.72    6.75
 -11   2  16  189.81   12.60
 -11  -2  16  223.00    7.28
 -11  -2  17   34.19    6.31
 -11  -2  17   32.93    6.76
 -11   2  17   32.75    9.57
 -11   2  17   29.11   12.01
  11  -3  -1  183.76    7.63
 -11   3   1  208.53    9.94
 -11   3   1  199.75    7.74
  11   3  -1  178.94    7.76
 -11  -3   1  197.20    7.48
  11  -3  -2   14.54    6.88
 -11   3   2    3.35    7.01
 -11  -3   2   13.00    6.92
  11   3  -2   11.68    5.77
 -11   3   2    9.87    9.63
 -11  -3   3   50.26    6.91
 -11   3   3   78.37    7.25
  11  -3  -3   55.82    5.95
  11   3  -3   66.56    6.97
 -11   3   3   64.66    8.81
 -11   3   4   16.89    7.26
  11   3  -4   32.28    5.54
 -11  -3   4   29.27    7.76
  11  -3  -4   23.12    7.18
  11  -3  -5    7.64    7.24
  11   3  -5    4.95    6.69
 -11   3   5   12.94    7.35
 -11  -3   5    4.65    6.70
  11  -3  -6  324.42    8.64
  11   3  -6  404.79    7.85
 -11  -3   6  372.35    7.85
 -11   3   6  342.20    9.03
 -11  -3   7   14.42    5.33
  11  -3  -7    7.88    8.32
  11   3  -7   21.18    6.34
 -11   3   7   15.44    7.41
 -11  -3   8  395.96    7.79
 -11   3   8  375.96    9.45
  11  -3  -8  378.21    9.67
  11   3  -8  441.67    6.60
  11  -3  -9  317.59    8.44
  11   3  -9  342.16    6.14
 -11   3   9  313.89    9.13
 -11  -3   9  305.81    7.37
  11  -3 -10  184.21    8.62
 -11  -3  10  188.67    6.86
 -11   3  10  206.20    9.53
  11  -3 -11  220.81    8.70
 -11   3  11  243.10    8.88
 -11  -3  11  219.41    6.99
 -11  -3  12   22.42    6.37
  11  -3 -12   31.25    8.50
 -11  -3  12   39.78    5.94
 -11   3  12   33.04    8.58
 -11   3  13   47.33    9.39
 -11  -3  13   38.70    5.97
 -11  -3  13   47.91    6.33
  11  -3 -13   45.62    8.40
 -11   3  14   -3.15    8.80
 -11  -3  14   -7.18    5.81
  11  -3 -14    3.71    9.04
 -11  -3  14    0.90    6.15
  11  -3 -15   22.68    9.76
 -11  -3  15   23.55    5.95
 -11  -3  15   42.48    6.37
 -11   3  15   20.57    9.79
 -11  -3  16   51.39    6.15
 -11  -3  16   60.20    6.53
 -11   3  16   50.65   11.53
 -11  -4   1   64.77    6.99
  11   4  -1   72.56    7.17
 -11   4   1   62.74    7.20
  11  -4  -1   54.98    7.23
  11  -4  -2   15.47    6.84
  11   4  -2   10.79    5.71
 -11   4   2    8.20    6.88
 -11  -4   2    4.99    6.85
  11  -4  -3   76.12    7.39
 -11   4   3   85.26    7.42
  11   4  -3   97.33    7.12
 -11  -4   3   93.64    7.08
  11  -4  -4  139.41    7.66
 -11   4   4  148.36    7.81
  11   4  -4  162.14    7.37
 -11  -4   4  162.61    7.28
 -11   4   5  224.40    8.07
  11  -4  -5  200.36    7.99
 -11  -4   5  235.64    6.30
  11   4  -5  239.16    6.46
 -11  -4   6  246.17    7.49
 -11   4   6  249.11    8.45
  11  -4  -6  223.94    9.19
 -11   4   7   97.11    8.59
 -11  -4   7  112.80    6.75
  11  -4  -7   97.50    8.62
 -11   4   8   38.30    8.00
  11  -4  -8   26.71    8.22
 -11  -4   8   29.34    5.32
 -11  -4   9    3.68    5.12
 -11   4   9    0.17    7.94
 -11  -4   9    6.81    6.40
  11  -4  -9    0.95    8.20
 -11  -4  10   -5.24    6.25
 -11  -4  10   -1.51    6.11
 -11   4  10   -4.41    7.81
  11  -4 -10   14.33    8.11
 -11  -4  11   13.78    6.11
 -11  -4  11   13.94    6.32
  11  -4 -11   12.92    9.05
 -11   4  11   23.32    8.58
 -11  -4  12   12.88    6.34
  11  -4 -12    4.17    8.91
 -11  -4  12   13.25    6.05
 -11   4  12   11.77    8.49
 -11   4  13  296.32   12.96
 -11  -4  13  272.91    6.04
 -11  -4  13  283.27    6.18
  11  -4 -13  244.04   11.09
 -11   5   3   37.78    7.19
 -11  -5   3   45.29    6.89
 -11  -5   4    2.47    5.39
  11  -5  -4    5.30    7.19
 -11   5   4    0.76    7.05
 -11  -5   5    1.95    6.47
  11  -5  -5    3.79    7.23
 -11   5   5    0.43    7.05
  11  -5  -6   -0.95    8.37
 -11   5   6    4.45    8.03
 -11  -5   6    4.14    5.38
 -11  -5   6   -4.75    6.59
 -10   0   1   -6.53    5.76
  10   0  -1    5.06    6.94
 -10   0   2   62.58    7.22
  10   0  -2   56.71    5.88
 -10   0   3   -1.44    7.05
  10   0  -3    0.21    6.92
  10   0  -4   81.32    7.33
 -10   0   4   81.06    7.44
 -10   0   5   -3.80    7.19
  10   0  -5   -1.03    6.98
  10   0  -6 1447.74   12.12
 -10   0   6 1394.38   12.39
 -10   0   7    3.95    7.03
  10   0  -7   -7.82    6.51
  10   0  -8 1381.50   12.02
 -10   0   8 1354.34   12.54
 -10   0   9   -1.00    6.85
  10   0  -9    4.27    5.97
 -10   0  10  536.07    9.04
  10   0 -10  539.14    8.78
 -10   0  11    6.93    7.00
  10   0 -11    7.48    5.81
 -10   0  12   69.32    7.29
  10   0 -12   59.12    5.99
  10   0 -13    2.25    5.86
 -10   0  13    1.23    7.09
 -10   0  14  485.77   10.75
 -10   0  15    6.75    6.07
 -10   0  15    3.07    8.64
 -10   0  16  642.00   13.33
 -10   0  16  706.66   11.41
 -10   0  17    5.05    7.08
 -10   0  17    2.76    9.03
 -10   0  18  284.50   11.90
 -10   0  18  280.89    9.58
 -10   0  19    2.92    7.17
 -10   0  19    3.12   10.78
 -10   1   1   24.48    7.35
 -10  -1   1   39.85    7.29
  10  -1  -1   28.99    7.20
  10   1  -1   31.19    7.26
 -10  -1   2 1456.79   12.22
  10  -1  -2 1276.32   11.95
  10   1  -2 1365.72   11.98
 -10   1   2 1350.53   12.29
  10   1  -3   29.67    7.04
  10  -1  -3   20.38    8.64
 -10   1   3   28.07    7.60
 -10  -1   3   36.60    7.17
 -10  -1   4  359.73    7.97
 -10   1   4  352.92    7.43
  10  -1  -4  358.23    8.49
  10   1  -4  377.22    7.94
 -10   1   5  488.83    9.06
  10   1  -5  500.05    8.24
 -10  -1   5  492.81    8.42
  10  -1  -5  492.16    8.87
 -10  -1   6   16.55    6.83
  10  -1  -6   24.84    6.95
 -10   1   6   11.11    7.36
  10   1  -6    9.34    5.32
  10   1  -7  310.58    7.39
 -10  -1   7  310.59    7.81
  10  -1  -7  300.43    7.90
 -10   1   7  327.51    8.62
  10   1  -8  312.51    7.19
 -10  -1   8  272.35    8.55
 -10   1   8  291.48    8.70
  10  -1  -8  272.52    7.63
  10  -1  -9   74.80    6.58
 -10   1   9   93.70    7.90
  10   1  -9   93.35    6.26
 -10  -1   9   83.52    7.89
  10  -1 -10  428.72    7.95
 -10   1  10  484.54   10.58
  10   1 -10  445.24    6.67
 -10  -1  10  779.29    9.27
 -10   1  11   91.77    9.38
  10  -1 -11   84.76    6.40
 -10  -1  11   81.06    6.91
  10   1 -11   91.67    6.09
 -10   1  12  752.03   11.44
  10   1 -12  710.82    8.90
 -10  -1  12  743.76   10.27
  10  -1 -12  722.16   10.46
 -10  -1  13   39.40    6.66
 -10   1  13   35.18    9.55
  10  -1 -13   50.50    7.29
  10  -1 -14  523.85   10.32
 -10  -1  14  558.07    8.82
 -10  -1  14  538.61    8.31
 -10   1  14  564.10   12.42
 -10  -1  15  108.02    6.24
 -10  -1  15   98.41    6.98
 -10   1  15   99.53   10.03
 -10   1  16   59.41   11.17
 -10   1  16   60.33    8.19
 -10  -1  16   59.78    7.97
 -10  -1  16   53.47    6.26
 -10  -1  17    8.38    7.02
 -10   1  17   11.40    8.41
 -10  -1  17    6.46    7.18
 -10   1  17   18.61   10.97
 -10  -1  18   27.72    7.47
 -10  -1  18   24.60    7.27
 -10   1  18   23.96   11.42
 -10   1  18   26.22    8.63
 -10  -1  19   72.55    6.76
 -10   1  19   67.14   13.97
 -10  -1  19   74.53    7.66
 -10   1  19   69.26    9.13
  10   2  -1   14.37    7.05
 -10   2   1    9.61    7.17
 -10  -2   1   26.37    6.94
 -10   2   1   17.24    6.86
  10  -2  -1   22.02    5.75
  10  -2  -2   -3.03    7.17
  10   2  -2  -11.50    7.06
 -10   2   2   14.92    7.22
 -10  -2   2   11.88    5.72
  10  -2  -3   25.45    7.34
 -10  -2   3   27.69    6.94
  10   2  -3   16.76    5.74
 -10   2   3   30.54    7.33
  10  -2  -4  258.59    8.22
 -10  -2   4  260.71    7.59
 -10   2   4  250.30    8.32
  10   2  -4  282.76    6.51
 -10   2   5   57.60    7.41
 -10  -2   5   41.73    6.67
  10  -2  -5   49.32    8.42
  10   2  -5   57.52    5.53
 -10   2   6  106.49    7.82
  10  -2  -6  129.15    8.65
  10   2  -6  128.94    6.73
 -10  -2   6  197.40    7.09
 -10   2   7   17.45    7.73
  10   2  -7   23.15    6.21
  10  -2  -7   35.06    8.43
 -10  -2   7   20.69    6.47
  10  -2  -8  572.20    9.46
 -10   2   8  555.36   11.17
 -10  -2   8  608.56    8.52
  10   2  -8  612.27    8.16
 -10  -2   9  244.34    7.10
  10  -2  -9  220.09    8.66
 -10   2   9  227.81    8.85
  10   2  -9  256.86    6.66
  10   2 -10  158.30    6.35
 -10   2  10  164.84    9.65
 -10  -2  10  182.04    6.84
  10  -2 -10  171.29    7.98
 -10   2  11   18.23    9.22
 -10  -2  11    6.72    6.25
  10  -2 -11    9.53    7.25
 -10   2  12    9.56    8.98
  10  -2 -12    7.67    7.81
 -10  -2  12   12.75    6.25
 -10   2  13    5.37    9.13
 -10  -2  13    4.33    6.17
  10  -2 -13    3.95    7.96
 -10  -2  13   11.09    5.66
 -10  -2  14   -6.58    5.64
 -10  -2  14    7.29    6.02
  10  -2 -14    6.53    8.88
 -10   2  14    8.23   11.04
 -10   2  15    9.92   10.73
 -10  -2  15   13.22    7.28
 -10  -2  15   14.97    5.84
 -10   2  16  139.93   10.30
 -10  -2  16  148.47    6.37
 -10  -2  16  136.64    6.68
 -10   2  16  132.59   12.59
 -10   2  17    6.09   12.67
 -10   2  17    6.04   10.45
 -10  -2  17    6.97    6.17
 -10  -2  17   16.12    7.38
 -10   2  18  302.24   18.24
 -10  -2  18  332.79    8.92
 -10   2  18  281.47   20.31
 -10  -2  18  334.95    7.78
 -10  -3   1  166.85    7.32
  10  -3  -1  142.55    7.17
 -10   3   1  134.98    7.34
  10   3  -1  165.86    7.59
 -10   3   1  155.96   11.03
  10  -3  -2   55.93    7.13
 -10  -3   2   69.21    7.93
 -10   3   2   89.31   10.16
  10   3  -2   64.94    6.99
 -10   3   2   64.02    7.17
 -10  -3   3  515.69    8.20
 -10   3   3  464.58   11.26
 -10   3   3  443.63    8.78
  10   3  -3  479.32    8.24
  10  -3  -3  439.72    8.58
 -10  -3   4   94.91    6.81
  10   3  -4   90.21    6.83
 -10   3   4   93.77    7.46
  10  -3  -4   92.37    7.35
 -10  -3   5   53.85    6.59
  10  -3  -5   39.42    8.40
  10   3  -5   49.48    5.47
 -10   3   5   55.74    8.44
  10   3  -6   86.12    6.52
 -10  -3   6   80.28    6.62
 -10   3   6   95.77    7.56
  10  -3  -6   81.93    7.51
 -10  -3   7    4.59    6.25
  10  -3  -7    6.48    8.33
  10   3  -7    3.38    6.09
 -10   3   7   13.71    7.26
  10  -3  -8   -1.52    8.16
  10   3  -8    9.06    6.02
 -10   3   8    2.87    7.20
 -10  -3   8   24.23    6.22
 -10   3   9   92.72    8.82
  10  -3  -9  147.97    8.76
 -10  -3   9   85.34    6.58
  10  -3 -10  115.18    8.36
 -10   3  10  119.02    9.86
 -10  -3  10  138.86    6.63
 -10  -3  11  235.55    6.61
 -10   3  11  250.13   10.48
 -10  -3  11  252.10    6.89
  10  -3 -11  211.51    9.44
 -10  -3  12  263.32    6.52
  10  -3 -12  233.49    9.47
 -10   3  12  255.19   10.58
 -10  -3  12  268.64    6.89
  10  -3 -13   24.56    9.03
 -10  -3  13   27.83    6.12
 -10  -3  13   28.02    5.81
 -10   3  13   27.74    8.76
  10  -3 -14  592.22   15.16
 -10  -3  14  645.57    9.20
 -10   3  14  621.72   17.57
 -10  -3  14  615.53    8.22
 -10  -3  15   13.75    5.95
 -10  -3  15   31.44    6.21
 -10   3  15   16.51   11.21
 -10  -3  16  260.17    6.91
 -10  -3  16  220.63    5.96
 -10  -3  17   13.90    6.32
 -10  -3  17    2.12    6.08
  10   4  -1    4.97    6.80
  10  -4  -1   21.36    6.70
 -10   4   1   15.60    6.72
 -10  -4   1   22.24    6.72
  10   4  -2  105.26    5.77
 -10   4   2   98.21    7.09
  10  -4  -2   89.77    7.03
 -10  -4   2  105.81    6.95
  10   4  -3    5.88    6.58
  10  -4  -3    7.29    6.79
 -10   4   3    5.62    6.77
 -10  -4   3   -8.54    6.54
  10  -4  -4  165.49    7.59
  10   4  -4  186.31    6.06
 -10   4   4  174.38    8.58
 -10  -4   4  166.89    7.09
 -10   4   5  101.95    8.29
  10  -4  -5   99.28    7.38
 -10  -4   5   98.47    5.58
  10  -4  -6  324.54    8.52
 -10  -4   6  343.44    7.43
 -10   4   6  367.37    8.66
 -10   4   7  422.09    9.92
  10  -4  -7  371.85    9.74
 -10  -4   7  380.18    6.43
 -10   4   8  212.03    7.89
 -10  -4   8  190.66    6.86
  10  -4  -8  172.14    9.02
 -10  -4   8  215.26    5.82
  10  -4  -9   73.85    8.36
 -10  -4   9   77.31    6.32
 -10   4   9   93.48    7.79
 -10  -4   9   90.44    6.33
 -10  -4  10   23.34    6.04
 -10   4  10   10.69    7.38
 -10  -4  10    3.83    6.11
  10  -4 -10    5.01    9.10
 -10  -4  11   62.19    6.23
  10  -4 -11   46.73    9.91
 -10   4  11   57.61    7.58
 -10  -4  11   59.13    6.01
  10  -4 -12   -1.46    9.37
 -10  -4  12    7.56    6.02
 -10   4  12    2.06    8.78
 -10  -4  12   -0.37    4.78
 -10  -4  13   22.40    5.93
  10  -4 -13   14.55   10.67
 -10  -4  13   26.88    6.18
 -10   4  13   21.88    9.91
 -10  -4  14   85.41    6.26
 -10  -4  14   89.11    5.45
  10  -4 -14   83.36   13.93
 -10   4  14   96.99   13.09
 -10   5   1   72.33    7.11
  10  -5  -1   79.61    7.09
 -10  -5   1   85.77    6.98
  10  -5  -2  202.31    7.68
 -10  -5   2  184.30    7.30
 -10   5   2  179.20    7.55
  10  -5  -3   49.75    7.09
 -10   5   3   66.17    7.00
 -10  -5   3   66.94    6.58
  10  -5  -4   40.01    7.09
 -10  -5   4   43.75    6.43
 -10   5   4   55.00    7.88
  10  -5  -5   16.96    7.11
 -10  -5   5   17.54    5.23
 -10   5   5   21.88    6.78
 -10  -5   5   15.21    6.36
 -10  -5   6    0.04    6.12
 -10   5   6    1.22    7.49
 -10  -5   6   -3.21    6.25
  10  -5  -6    6.37    7.99
 -10  -5   7    9.13    6.27
  10  -5  -7    6.05    7.16
 -10  -5   7   10.78    6.28
 -10   5   7   -5.61    7.59
 -10  -5   8   17.65    6.37
 -10  -5   8   13.48    5.21
  10  -5  -8   26.00    8.23
 -10   5   8   17.88    7.44
 -10  -5   9   73.49    5.34
 -10   5   9   77.36    7.91
  10  -5  -9   72.23    8.79
 -10  -5   9   78.66    6.51
 -10   5  10  240.23    9.89
 -10   5  10  217.27   14.13
  10  -5 -10  191.56    9.60
 -10  -5  10  255.53    6.08
 -10  -5  10  225.48    6.00
   9   0  -1    3.29    6.89
  -9   0   1   16.79    6.96
  -9   0   2    7.29    7.20
   9   0  -2    8.75    7.09
   9   0  -3    7.39    6.99
  -9   0   3    2.04    7.17
   9   0  -4  101.09    6.26
  -9   0   4  113.40    7.79
  -9   0   5   -2.58    6.96
   9   0  -5   -3.80    6.64
  -9   0   6 1269.41   12.03
   9   0  -6 1266.62   11.51
   9   0  -7   -1.22    6.40
  -9   0   7   -5.03    7.05
   9   0  -8 2371.12   16.58
  -9   0   8 2350.56   16.83
   9   0  -9    4.23    5.77
  -9   0   9    2.47    6.74
  -9   0  10  177.26    7.52
   9   0 -10  184.25    6.43
  -9   0  11    5.76    7.93
   9   0 -11    4.06    5.70
   9   0 -12   72.38    6.08
  -9   0  12   62.73    8.18
  -9   0  13   11.51    8.98
  -9   0  14   32.23    9.32
  -9   0  15    4.17    6.98
  -9   0  15   11.59    8.39
  -9   0  16  317.59   11.12
  -9   0  16  250.36    8.26
  -9   0  17   -2.75    9.96
  -9   0  17    8.61    6.87
  -9   0  18   81.61    8.09
  -9   0  18   82.51   10.57
  -9   0  19    5.83   11.70
  -9   0  19    3.15    6.93
  -9   0  20  134.56    8.92
  -9   0  20  176.91   13.09
   9   1  -1   76.12    7.29
   9  -1  -1   71.72    7.13
  -9   1   1   68.57    7.29
  -9  -1   1   68.13    5.99
  -9   1   2  972.81   10.71
   9   1  -2  962.07   10.33
   9  -1  -2  892.65   10.27
  -9  -1   2  958.32   10.34
  -9  -1   3   21.52    6.90
   9  -1  -3   14.38    7.23
  -9   1   3    4.78    7.27
   9   1  -3   11.95    6.91
  -9  -1   4  914.56    9.83
  -9   1   4  916.54   10.81
   9   1  -4  911.71    9.81
   9  -1  -4  899.15   11.39
  -9   1   5  317.29    8.65
  -9  -1   5  317.14    7.72
   9   1  -5  328.06    7.54
   9  -1  -5  404.98    8.76
  -9   1   6  792.73   10.35
  -9  -1   6  592.14    9.21
   9  -1  -6  615.38   10.21
   9   1  -6  678.04    7.50
  -9  -1   7   71.61    7.79
   9   1  -7   59.38    5.28
   9  -1  -7   59.33    6.75
  -9   1   7   63.42    7.60
  -9  -1   8  284.94    7.37
   9  -1  -8  271.53    7.38
   9   1  -8  276.88    6.70
  -9   1   8  291.58    9.67
  -9   1   9  228.01    8.64
   9  -1  -9  223.74    6.98
   9   1  -9  234.73    6.52
  -9  -1   9  218.74    7.10
  -9  -1  10    7.35    6.31
   9   1 -10   12.33    5.64
   9  -1 -10   10.50    6.68
  -9   1  10    0.56    7.59
  -9  -1  11    9.64    6.15
   9   1 -11   -2.11    5.60
  -9   1  11    2.20    8.92
   9  -1 -11   -0.64    6.74
  -9  -1  12  268.24    7.19
   9  -1 -12  262.36    8.17
  -9   1  12  258.37   10.40
  -9   1  13   25.61   10.56
  -9  -1  13   17.54    7.25
   9  -1 -13   23.91    8.07
  -9  -1  14  741.55    9.40
  -9   1  14  728.35   13.57
  -9  -1  14  778.65    9.41
  -9   1  15  296.01   12.34
  -9  -1  15  291.56    7.55
  -9  -1  15  292.40    7.13
  -9   1  15  309.07    9.63
  -9   1  16  590.73   12.85
  -9  -1  16  611.45    9.03
  -9  -1  16  569.24    9.95
  -9   1  16  563.65   14.61
  -9  -1  17   18.81    7.75
  -9   1  17   25.93    8.41
  -9  -1  17   21.86    6.98
  -9   1  17   27.78   12.22
  -9   1  18  154.77   10.36
  -9  -1  18  148.44    7.41
  -9   1  18  131.69   14.34
  -9  -1  18  162.75    6.85
  -9  -1  19   65.03    7.43
  -9   1  19   54.18   13.92
  -9   1  19   65.61    9.93
  -9  -1  19   59.11    7.32
   9  -2  -1  200.17    7.76
  -9   2   1  191.67    7.82
  -9   2   1  196.06    7.82
  -9  -2   1  203.29    7.45
   9   2  -1  198.51    7.58
   9   2  -2  684.93    8.15
  -9   2   2  711.37    9.69
  -9  -2   2  721.99    9.19
   9  -2  -2  678.26    9.50
  -9   2   3  187.41    7.68
  -9  -2   3  173.36    7.16
   9   2  -3  184.30    6.08
   9  -2  -3  171.70    7.68
   9   2  -4    7.11    5.36
  -9   2   4   18.94    7.14
  -9  -2   4   25.62    6.61
   9  -2  -4   14.84    7.18
  -9  -2   5    2.39    6.58
   9   2  -5  -10.90    6.39
  -9   2   5    4.81    7.26
   9  -2  -5    2.21    7.21
   9  -2  -6   27.45    8.37
  -9  -2   6   31.95    6.39
   9   2  -6   20.32    6.18
  -9   2   6   10.74    7.40
  -9  -2   7   18.48    5.20
  -9   2   7   11.20    8.58
   9   2  -7   14.34    4.98
   9  -2  -7   20.25    8.17
   9  -2  -8  325.96    9.23
   9   2  -8  355.78    7.01
  -9   2   8  330.47    9.03
  -9  -2   8  348.75    7.36
  -9   2   9  302.27   10.28
  -9  -2   9  320.22    7.29
   9  -2  -9  282.35    8.86
   9   2  -9  307.94    6.90
  -9   2  10 1826.91   19.22
   9  -2 -10 1747.80   16.73
  -9  -2  10 1914.57   12.89
  -9  -2  11  103.94    6.35
   9  -2 -11   90.97    7.52
  -9   2  11   89.57   10.65
   9  -2 -12  480.51   10.61
  -9  -2  12  521.88    7.68
  -9   2  12  541.51   13.25
  -9  -2  12  517.80    6.73
  -9   2  13  101.03   10.64
  -9  -2  13  108.82    6.39
  -9  -2  13  112.08    6.07
   9  -2 -13  111.35    8.60
  -9  -2  14  109.54    6.15
  -9   2  14   91.09   11.51
  -9  -2  14  102.27    6.41
  -9  -2  15  110.93    6.17
  -9  -2  15  106.54    6.38
  -9   2  15  105.23   12.06
  -9   2  15  107.83   10.48
  -9  -2  16   -0.72    5.80
  -9   2  16    1.89   12.59
  -9  -2  16    9.10    6.01
  -9   2  16    1.01   11.14
  -9  -2  17   41.91    6.20
  -9  -2  17   37.67    6.42
  -9   2  18    0.03    3.85
  -9  -2  18  360.36    7.79
  -9  -2  18  370.18    7.90
  -9  -2  19  140.05    6.88
  -9  -2  19  130.96    7.06
  -9   3   1   21.76    6.76
   9  -3  -1   27.53    6.77
  -9  -3   1   15.11    6.83
  -9   3   1   16.22   10.34
   9   3  -1   12.36    6.92
   9  -3  -2  422.44    8.38
   9   3  -2  460.88    7.12
  -9  -3   2  578.22    8.39
  -9   3   2  429.17    8.44
  -9   3   2  693.06   14.43
  -9  -3   3  411.89    6.81
   9   3  -3  425.94    6.94
   9  -3  -3  382.87    8.38
  -9   3   3  420.42    8.56
  -9   3   4  771.27   10.23
   9   3  -4  810.90    9.20
   9  -3  -4  746.71    9.82
  -9  -3   4  771.43    9.02
  -9  -3   5   12.36    6.45
   9   3  -5   22.14    6.33
  -9   3   5    0.94    7.12
   9  -3  -5    5.50    7.23
  -9  -3   6  733.45    8.48
   9   3  -6  705.81    8.38
  -9   3   6  761.87   11.17
   9  -3  -6  669.22   10.75
   9  -3  -7   39.72    8.61
  -9  -3   7   41.36    6.29
   9   3  -7   34.63    6.17
  -9   3   7   30.91    8.39
  -9   3   8  314.05    9.26
   9  -3  -8  272.60    9.28
  -9  -3   8  276.50    6.84
   9  -3  -9   11.46    9.17
  -9   3   9   11.06    8.07
  -9  -3   9   17.63    6.03
  -9  -3  10   48.26    5.91
   9  -3 -10   51.27    8.93
  -9  -3  10   61.88    6.17
  -9   3  10   54.10    8.12
  -9  -3  11  248.41    6.65
  -9  -3  11  239.78    5.40
   9  -3 -11  204.34    9.35
  -9   3  11  251.03   10.07
   9  -3 -12   38.10    9.02
  -9  -3  12   45.99    6.05
  -9   3  12   36.02    8.58
  -9  -3  12   38.98    5.83
   9  -3 -13   92.54   10.79
  -9  -3  13   89.25    5.16
  -9   3  13   94.77   10.25
  -9  -3  13  102.92    6.01
  -9  -3  14  436.89    7.48
  -9  -3  14  438.21    7.31
  -9   3  14  425.81   16.62
  -9  -3  15   26.54    6.02
  -9  -3  15   24.93    5.84
  -9  -3  16  401.13    7.47
  -9  -3  16  368.69    7.44
  -9  -3  17   26.28    6.21
  -9  -3  17   22.17    5.99
  -9   4   1   31.88    6.47
   9   4  -1   40.73    6.54
  -9  -4   1   54.23    5.43
   9  -4  -1   41.07    6.46
  -9  -4   2   28.18    5.29
   9   4  -2   22.12    6.43
  -9   4   2   32.89    6.51
   9  -4  -2   40.30    6.64
   9   4  -3   20.08    5.26
  -9  -4   3   28.65    5.24
   9  -4  -3   20.62    6.63
  -9   4   3   31.25    6.51
   9  -4  -4   29.61    6.78
  -9   4   4   31.74    6.65
  -9  -4   4   34.20    6.34
  -9  -4   5   98.00    6.37
  -9   4   5   89.79    8.00
   9  -4  -5   83.08    7.26
  -9   4   6  154.46    7.20
  -9  -4   6  156.56    6.57
   9  -4  -6  118.71    8.52
  -9   4   7  467.58    9.01
   9  -4  -7  437.41    9.94
  -9  -4   7  478.60    7.50
  -9  -4   7  473.55    6.52
   9  -4  -8  228.75    9.21
  -9  -4   8  253.56    5.71
  -9   4   8  269.60    8.69
  -9  -4   8  268.58    6.74
  -9   4   9   57.39    7.44
  -9  -4   9   73.45    6.05
  -9  -4   9   56.57    6.10
   9  -4  -9   47.07    9.40
  -9  -4  10   87.49    6.24
  -9  -4  10   96.52    6.18
  -9   4  10   95.44    8.24
   9  -4 -10   84.99    9.42
   9  -4 -11    5.11    9.64
  -9  -4  11    2.03    5.86
  -9   4  11    6.73    8.59
  -9  -4  11    4.32    5.98
   9  -4 -12  110.81   10.65
  -9   4  12  134.97    9.79
  -9  -4  12  138.83    5.30
  -9  -4  12  147.71    6.24
  -9  -4  13   10.65    6.06
  -9   4  13   13.82   10.85
  -9  -4  13   11.12    5.90
   9  -4 -13   15.37   12.13
  -9  -4  14   64.02    6.18
  -9  -4  14   75.43    6.02
  -9  -4  15   62.63    6.32
  -9  -4  15   65.53    6.08
  -9   4  15   46.64    7.61
  -9  -5   1   -3.70    6.53
   9  -5  -1    5.78    6.48
  -9   5   1   10.04    7.37
   9  -5  -2   37.73    7.65
  -9  -5   2   40.16    5.29
  -9   5   2   39.59    7.52
  -9  -5   3   25.30    6.11
   9  -5  -3   30.82    7.72
  -9   5   3   34.38    6.49
  -9  -5   3   30.12    6.14
  -9   5   4  100.64    7.92
   9  -5  -4  101.95    7.18
  -9  -5   4  110.53    6.46
  -9  -5   4  106.56    6.49
   9  -5  -5  137.76    7.36
  -9   5   5  139.18    7.01
  -9  -5   5  138.01    6.57
  -9  -5   5  134.41    5.46
  -9  -5   6   -4.25    6.13
  -9   5   6    2.40    6.20
   9  -5  -6    4.31    7.84
  -9  -5   6   -8.85    6.15
  -9   5   7  230.06    8.38
   9  -5  -7  205.31    8.81
  -9  -5   7  240.54    6.79
  -9  -5   7  226.21    5.81
   9  -5  -8   13.57    8.11
  -9  -5   8   16.26    4.97
  -9  -5   8   11.84    6.11
  -9   5   8   20.63    7.23
  -9   5   9   12.28    8.05
  -9  -5   9   12.93    6.14
  -9  -5   9   19.00    6.19
   9  -5  -9   13.89    8.20
  -9   5  10   25.29   11.14
  -9   5  10   30.32    8.35
  -9  -5  10   29.52    6.25
   9  -5 -10   26.23    9.47
  -9  -5  10   29.16    5.15
  -9  -5  11   -4.58    6.09
  -9  -5  11    6.21    4.99
  -9   5  11    0.67   10.25
  -9   5  11    4.67    9.21
   9  -5 -11    2.88   10.16
  -9   5  12  126.14   10.39
  -9   5  12  140.08   11.62
   9  -5 -12   98.83   12.31
  -9  -5  12  128.77    6.59
   8   0  -1    5.78    7.34
  -8   0   1    8.94    6.07
   8   0  -2  255.61    8.24
  -8   0   2  253.24    8.36
  -8   0   3    2.43    7.39
   8   0  -3    9.72    7.18
  -8   0   4  217.52    7.92
   8   0  -4  198.48    6.38
  -8   0   5   -1.50    7.15
   8   0  -5    1.47    6.70
  -8   0   6  350.70    8.26
   8   0  -6  335.19    7.61
   8   0  -7   -4.62    6.05
  -8   0   7   -7.34    6.78
  -8   0   8   76.35    7.03
   8   0  -8   78.62    6.17
   8   0  -9    6.56    6.61
  -8   0   9    6.99    6.68
   8   0 -10  243.52    6.68
  -8   0  10  198.28    9.20
  -8   0  11   -5.32    7.78
   8   0 -11   -6.12    6.64
  -8   0  12 1050.02   12.44
  -8   0  13    0.47    7.93
  -8   0  14 1415.60   15.65
  -8   0  14 1496.41   15.27
  -8   0  15   -1.42    6.86
  -8   0  15   -2.72    8.19
  -8   0  16  202.14    9.04
  -8   0  16  214.07    8.56
  -8   0  17   -2.64    8.62
  -8   0  17    5.56    7.53
  -8   0  18   15.88    8.76
  -8   0  18   13.06    7.68
  -8   0  19    0.09    7.72
  -8   0  19   -0.72   10.06
  -8   0  20   36.26    8.14
  -8   0  20   30.23   10.57
  -8  -1   1   14.33    7.03
  -8   1   1   14.12    7.26
   8  -1  -1    8.48    7.14
   8   1  -1   24.49    7.16
  -8   1   2   44.29    6.23
   8   1  -2   61.68    7.34
  -8  -1   2   56.09    6.01
   8  -1  -2   49.48    7.46
  -8  -1   3  174.33    7.53
  -8   1   3  186.44    7.92
   8  -1  -3  174.64    7.83
   8   1  -3  188.52    7.50
  -8  -1   4  811.62    9.57
   8   1  -4  828.20    9.55
  -8   1   4  788.68   10.72
   8  -1  -4  803.45   10.45
   8  -1  -5   13.60    8.41
   8   1  -5    8.40    6.52
  -8  -1   5   15.91    6.70
  -8   1   5   13.32    7.59
  -8   1   6  761.72   10.69
   8  -1  -6  716.99    9.95
  -8  -1   6  781.56    9.09
   8   1  -6  775.77    8.64
  -8  -1   7  303.91    7.25
  -8   1   7  322.48    9.92
   8  -1  -7  281.36    8.66
   8   1  -7  288.83    6.75
   8  -1  -8  453.73    8.22
  -8   1   8  492.40    9.76
  -8  -1   8  487.89    7.88
   8   1  -8  479.96    7.48
  -8   1   9  193.64    9.58
  -8  -1   9  189.51    5.72
   8   1  -9  193.24    6.28
   8  -1  -9  182.48    6.68
   8  -1 -10  191.16    7.58
  -8   1  10  222.66    9.86
   8   1 -10  203.98    6.36
  -8  -1  10  207.46    6.80
   8  -1 -11  149.62    7.39
  -8  -1  11  145.34    7.46
  -8   1  11  160.98    9.68
  -8  -1  12  112.93    6.48
  -8   1  12  107.17    9.69
   8  -1 -12  115.68    8.28
  -8  -1  13    0.85    6.27
  -8  -1  13   10.76    5.82
  -8   1  13   -9.83   10.54
  -8  -1  14  246.90    7.05
  -8  -1  14  258.23    6.77
  -8   1  14  236.16    8.95
  -8   1  14  245.79   11.75
  -8  -1  15  866.26   10.69
  -8   1  15  861.76   14.49
  -8   1  15  754.51   16.09
  -8  -1  15  818.93   10.52
  -8  -1  16  509.22    8.60
  -8  -1  16  535.39    8.48
  -8   1  16  476.16   15.10
  -8   1  16  528.65   12.34
  -8  -1  17  176.96    7.51
  -8   1  17  144.93   13.14
  -8  -1  17  154.47    8.03
  -8   1  17  153.67   10.09
  -8  -1  18  558.61   10.21
  -8   1  18  495.29   18.20
  -8  -1  18  541.01   10.49
  -8   1  18  530.22   15.72
  -8   1  19   23.05   11.75
  -8  -1  19   19.53    7.83
  -8  -1  19   21.41    7.02
  -8   1  19   13.42   15.49
  -8   1  20  188.44   14.98
  -8   1  20  148.29   18.51
  -8  -1  20  203.06    9.17
  -8  -1  20  232.67    8.54
  -8   2   1  283.13    7.83
  -8  -2   1  289.80    7.68
  -8   2   1  295.43    9.14
   8   2  -1  281.52    7.75
   8  -2  -1  262.75    7.81
   8   2  -2 2528.35   15.18
  -8  -2   2 2403.91   15.30
  -8   2   2 2261.96   15.79
   8  -2  -2 2188.86   15.11
  -8   2   3  151.41    7.60
  -8  -2   3  150.54    7.07
   8  -2  -3  137.80    7.58
   8   2  -3  145.98    7.07
  -8  -2   4  572.81    7.11
  -8   2   4  575.60    9.24
   8   2  -4  601.83    8.16
   8  -2  -4  567.54    9.18
   8   2  -5  144.75    6.51
  -8   2   5  135.19    7.68
   8  -2  -5  124.26    7.75
  -8  -2   5  121.71    5.52
  -8  -2   6   18.08    6.12
   8  -2  -6    8.62    7.28
   8   2  -6    4.89    4.84
  -8   2   6    9.01    7.27
  -8  -2   7  101.81    5.19
  -8   2   7   95.51    7.83
   8   2  -7   99.98    6.01
   8  -2  -7   87.07    8.62
  -8  -2   8  293.70    6.81
   8   2  -8  293.36    6.63
  -8   2   8  288.87    9.75
   8  -2  -8  277.04    8.99
  -8   2   9  363.29   10.54
  -8  -2   9  365.31    7.25
   8  -2  -9  333.08    9.05
  -8   2  10 2049.59   21.12
  -8  -2  10 2042.01   13.10
   8  -2 -10 1746.58   17.45
   8  -2 -11  154.37    8.55
  -8  -2  11  147.25    5.42
  -8  -2  11  159.46    6.27
  -8   2  11  145.31   10.61
  -8   2  12 1051.39   16.75
   8  -2 -12 1041.24   15.85
  -8  -2  12 1052.37    9.71
  -8  -2  12 1090.56    9.99
  -8  -2  13   26.83    4.95
  -8   2  13   27.13   11.52
  -8  -2  13   24.66    4.71
  -8   2  14  317.72   14.30
  -8  -2  14  327.62    6.96
  -8  -2  14  337.69    7.70
  -8   2  14  341.96   12.22
  -8   2  15   51.34   12.10
  -8  -2  15   58.34    6.96
  -8   2  15   50.80   13.57
  -8  -2  15   44.63    6.19
  -8  -2  16  218.73    7.50
  -8  -2  16  225.18    6.76
  -8  -2  17   53.98    6.34
  -8  -2  17   64.59    6.98
  -8  -2  18   57.12    7.35
  -8  -2  18   51.56    7.10
  -8  -2  19  104.25    7.49
  -8  -2  19   81.58    7.79
   8  -3  -1   12.43    6.67
  -8   3   1    1.78    6.63
   8   3  -1   16.92    5.37
  -8  -3   1    8.39    5.32
  -8   3   1   11.21   11.67
   8   3  -2    9.50    6.42
   8  -3  -2   32.19    6.46
  -8  -3   2   16.85    6.38
  -8   3   2   16.41   12.59
  -8   3   2   14.11    6.41
  -8   3   3  158.96    7.20
  -8  -3   3  163.69    6.83
   8  -3  -3  137.31    7.27
   8   3  -3  161.52    6.81
   8   3  -4  145.04    6.59
   8  -3  -4  132.74    7.52
  -8   3   4  131.91    7.35
  -8  -3   4  144.81    6.62
  -8  -3   5   73.17    6.35
  -8   3   5   47.88    6.93
   8   3  -5   37.84    6.26
   8  -3  -5   42.73    7.24
   8   3  -6 1109.79    8.70
  -8   3   6 1192.65   12.55
   8  -3  -6 1101.92   11.79
  -8  -3   6 1190.34    9.74
  -8  -3   7   23.97    6.05
  -8   3   7   -1.86    7.86
   8  -3  -7    4.26    8.58
  -8   3   8 2044.11   19.69
   8  -3  -8 1666.72   16.17
  -8  -3   8 1871.45   11.40
  -8  -3   9  427.97    6.12
  -8  -3   9  408.24    6.14
   8  -3  -9  344.58   10.76
  -8   3   9  450.43   10.63
   8  -3 -10  346.33   11.23
  -8   3  10  407.90    9.87
  -8  -3  10  369.48    7.15
  -8  -3  10  399.89    7.06
  -8  -3  11   28.60    5.84
  -8   3  11   38.90    8.06
   8  -3 -11   30.22    8.91
  -8  -3  11   30.57    6.05
  -8  -3  12  114.58    5.82
  -8  -3  12  104.62    6.05
  -8   3  12  103.63   10.27
   8  -3 -12   94.76   10.64
  -8  -3  13   20.93    6.79
  -8   3  13   27.19   12.01
  -8  -3  13   17.57    5.72
  -8  -3  14   87.19    6.03
  -8  -3  14   93.35    6.17
  -8  -3  15   14.93    6.90
  -8  -3  15   23.68    5.87
  -8  -3  16  771.59    9.05
  -8  -3  16  797.41    9.15
  -8  -3  17   36.21    6.02
  -8  -3  17   42.64    6.20
  -8  -3  18  146.92    6.47
  -8  -3  18  140.72    6.74
   8  -4  -1   19.94    6.39
  -8   4   1   21.92    6.24
   8   4  -1   31.82    6.28
  -8  -4   1   24.78    6.41
   8   4  -2  217.79    6.84
  -8  -4   2  211.43    6.87
  -8   4   2  212.04    7.10
   8  -4  -2  211.87    7.08
   8  -4  -3  230.13    7.30
  -8   4   3  245.46    8.14
  -8  -4   3  256.49    6.88
   8  -4  -4  148.08    7.98
  -8   4   4  173.90    6.85
  -8  -4   4  162.08    6.43
   8  -4  -5  294.77    8.68
  -8  -4   5  307.10    6.75
  -8   4   5  301.80    8.43
   8  -4  -6    7.20    6.70
  -8  -4   6    9.36    4.75
  -8   4   6    3.26    6.06
  -8  -4   6    1.13    5.80
  -8   4   6    3.52   12.61
  -8  -4   7    7.11    5.90
  -8   4   7    0.38   10.58
   8  -4  -7    2.75    8.98
  -8  -4   7   11.52    5.85
  -8   4   7   10.85    7.07
  -8   4   8   54.85    9.55
  -8  -4   8   53.22    5.96
  -8   4   8   64.53    7.80
  -8  -4   8   54.78    4.95
   8  -4  -8   57.14    8.15
  -8  -4   9   11.17    4.77
   8  -4  -9    6.00    9.23
  -8   4   9   -0.40    7.66
  -8  -4   9   11.89    4.72
  -8   4   9    5.66    9.38
  -8  -4  10  107.27    5.08
   8  -4 -10   77.85   10.37
  -8  -4  10   91.00    5.08
  -8   4  10   97.23    8.95
  -8   4  10   99.43    8.14
  -8  -4  11   16.79    5.81
  -8  -4  11   21.34    4.82
  -8   4  11    7.09    8.67
   8  -4 -11    4.04   10.33
  -8   4  11    9.78    9.14
   8  -4 -12   61.93   12.49
  -8   4  12   76.48   10.99
  -8  -4  12   76.60    6.08
  -8   4  12   68.09    8.09
  -8  -4  12   73.77    4.95
  -8  -4  13  170.87    5.20
  -8   4  13  176.53    8.70
  -8  -4  13  170.85    6.35
  -8  -4  14  199.87    5.46
  -8   4  14  183.16    8.83
  -8  -4  14  191.53    5.48
  -8  -4  15   91.87    5.10
  -8   4  15   71.37    7.54
  -8  -4  15   88.20    6.37
  -8  -4  16   -0.16    6.00
  -8   4  16   -7.29    7.31
  -8  -4  16   -1.14    6.26
  -8  -5   1    0.36    4.96
  -8  -5   1   19.76    6.22
  -8   5   1   18.48    6.19
   8  -5  -1    3.54    6.34
  -8  -5   2   13.76    6.08
  -8  -5   2   15.07    4.93
  -8   5   2   18.51    6.27
   8  -5  -2    4.03    6.49
   8  -5  -3  186.21    7.20
  -8  -5   3  201.01    6.70
  -8   5   3  196.64    7.04
  -8  -5   3  197.31    6.75
   8  -5  -4  242.08    8.62
  -8  -5   4  261.35    5.79
  -8   5   4  261.25    7.61
  -8  -5   4  255.24    6.82
  -8  -5   5  237.38    5.72
  -8  -5   5  232.37    6.75
  -8   5   5  240.90    7.29
   8  -5  -5  236.82    8.34
  -8  -5   6   18.58    4.99
  -8   5   6   10.41    7.17
   8  -5  -6    8.17    7.84
  -8  -5   6   20.01    5.98
  -8  -5   7  370.61    7.16
   8  -5  -7  363.46    9.32
  -8   5   7  389.73   10.03
  -8  -5   7  392.53    7.18
   8  -5  -8   20.23    8.83
  -8  -5   8   21.35    6.03
  -8   5   8   15.19    7.77
  -8  -5   8   27.55    5.93
  -8  -5   9   86.66    6.25
  -8   5   9   72.91   11.82
  -8  -5   9   90.27    6.24
  -8   5   9   78.76    7.56
   8  -5  -9   68.42    9.37
  -8   5  10   40.77    8.99
  -8   5  10   37.00   10.03
  -8  -5  10   43.41    6.13
   8  -5 -10   30.71   10.30
  -8  -5  10   46.83    6.14
  -8   5  11    7.75    8.95
  -8  -5  11    1.91    6.11
   8  -5 -11   10.65   11.80
  -8   5  11   10.44    9.01
  -8  -5  11   -2.93    4.97
  -8  -5  12    9.64    6.13
   8  -5 -12   16.97   13.59
  -8   5  12   17.25    8.25
  -8  -5  12   25.68    6.08
  -8  -5  13   12.25    6.19
  -8   5  13   15.00    8.59
  -8  -5  13   11.59    6.13
   8  -6  -1  268.94    7.87
  -8   6   1  290.67    7.83
  -8  -6   1  282.28   10.29
   8  -6  -2   31.73    7.02
  -8   6   2   39.99    6.77
  -8  -6   2   38.53    6.56
  -8  -6   2   46.20    6.40
  -8  -6   3  286.99    7.25
   8  -6  -3  308.08    8.25
  -8  -6   3  298.37    7.31
  -8   6   3  313.23    8.05
  -8   6   4   16.66    6.44
   8  -6  -4    6.65    6.96
  -8  -6   4    5.76    6.28
  -8  -6   4   22.20    6.23
   8  -6  -5   32.16    8.16
  -8  -6   5   35.14    6.17
  -8  -6   5   40.12    6.17
  -8   6   5   30.82    6.54
  -8  -6   6   17.01    6.09
  -8   6   6   16.10    7.45
   8  -6  -6    8.54    8.10
  -8  -6   6    7.65    4.97
  -7   0   1    0.93    8.56
   7   0  -1    7.48    8.46
   7   0  -2 1427.45   12.33
  -7   0   2 1569.33   13.95
  -7   0   3    5.76    6.98
   7   0  -3   14.32    8.15
  -7   0   4 1778.13   14.69
   7   0  -4 1703.57   13.98
  -7   0   5    9.31    7.95
   7   0  -5    4.71    7.39
  -7   0   6 2010.84   15.39
   7   0  -6 1959.18   14.67
   7   0  -7   -0.66    7.37
  -7   0   7    2.31    7.30
  -7   0   8   72.33    8.32
   7   0  -8   71.69    6.41
  -7   0   9   -2.08    6.43
   7   0  -9    2.50    5.73
  -7   0  10   41.65    6.74
   7   0 -10   36.42    6.91
  -7   0  11    1.25    7.37
  -7   0  12   43.72    6.91
  -7   0  12   30.18    6.53
  -7   0  13   -2.87    6.83
  -7   0  13   -6.22    7.49
  -7   0  14  709.87   11.18
  -7   0  14  782.04   11.37
  -7   0  15    5.60    7.86
  -7   0  15   -2.81    6.70
  -7   0  16  867.63   12.36
  -7   0  16  886.75   14.14
  -7   0  17    3.18    7.39
  -7   0  17    5.79    8.97
  -7   0  18  118.63    8.23
  -7   0  18  103.82    9.81
  -7   0  19   -4.01    9.80
  -7   0  19    0.31    7.69
  -7   0  20   89.33   11.43
  -7   0  20   84.11    8.82
  -7   1   1  706.90   10.22
   7   1  -1  680.87   10.07
  -7  -1   1  702.69    9.91
   7  -1  -1  651.16    8.78
  -7   1   2 1583.90   13.66
  -7  -1   2 1565.17   12.79
   7  -1  -2 1500.04   13.21
   7   1  -2 1596.75   13.01
   7  -1  -3  280.19    7.59
  -7  -1   3  271.51    8.36
   7   1  -3  305.29    8.46
  -7   1   3  280.34    9.14
  -7  -1   4   57.89    7.51
   7  -1  -4   46.67    8.19
  -7   1   4   51.73    8.25
   7   1  -4   31.96    7.23
   7  -1  -5   35.44    7.97
   7   1  -5   36.00    6.87
  -7   1   5   42.73    8.43
  -7  -1   5   43.93    7.15
   7  -1  -6  528.99   10.52
   7   1  -6  568.54    8.18
  -7  -1   6  576.68    8.49
  -7   1   6  568.66   10.49
  -7   1   7  580.88   10.44
   7  -1  -7  538.21    9.76
   7   1  -7  555.62    6.95
  -7  -1   7  552.06    8.07
  -7   1   8 1817.12   16.78
  -7  -1   8 1844.85   13.51
   7  -1  -8 1661.23   15.16
   7   1  -8 1753.41   12.87
   7   1  -9  151.02    6.20
   7  -1  -9  147.64    7.41
  -7  -1   9  164.77    7.43
  -7   1   9  161.08    9.70
   7  -1 -10 2786.74   23.42
  -7  -1  10 2796.47   16.78
  -7   1  10 2799.63   21.93
  -7   1  11  315.34   11.41
  -7  -1  11  316.29    6.97
  -7  -1  11  322.77    6.79
   7  -1 -11  311.00    9.10
  -7  -1  12  910.22    9.34
  -7   1  12  807.58   14.14
  -7  -1  12  842.37    9.06
  -7   1  13   79.14    8.63
  -7  -1  13   74.66    6.89
  -7  -1  13   69.88    6.20
  -7   1  13   74.19   10.48
  -7  -1  14   41.66    6.82
  -7  -1  14   56.29    6.26
  -7   1  14   54.53   10.68
  -7   1  14   48.52    9.09
  -7   1  15  128.77   12.37
  -7  -1  15  147.96    7.21
  -7  -1  15  145.26    7.63
  -7   1  15  140.79    8.89
  -7  -1  16   57.50    5.94
  -7  -1  16   59.86    7.31
  -7   1  16   49.73   12.96
  -7   1  16   53.84    9.10
  -7  -1  17   44.64    6.88
  -7  -1  17   45.21    6.40
  -7   1  17   53.24   10.03
  -7   1  17   38.22   14.23
  -7  -1  18  539.48   10.28
  -7   1  18  464.72   18.00
  -7   1  18  527.74   16.90
  -7  -1  18  560.13    9.95
  -7   1  19   69.00   13.06
  -7   1  19   55.50   17.21
  -7  -1  19   80.15    7.27
  -7  -1  19   59.08    7.89
  -7  -1  20  421.75   10.03
  -7  -1  20  372.57   10.22
   7  -2  -1    4.20    5.52
  -7   2   1    1.91    6.72
  -7  -2   1    7.59    6.66
   7   2  -1   -1.01    6.80
   7   2  -2 2305.68   13.90
   7  -2  -2 2208.72   15.43
  -7  -2   2 2217.28   13.40
  -7   2   2 2295.35   16.12
   7  -2  -3  351.02    8.66
  -7  -2   3  406.70    7.98
  -7   2   3  373.09    8.65
   7   2  -3  394.63    7.95
   7  -2  -4 3120.65   19.85
   7   2  -4 3097.41   16.28
  -7   2   4 3215.52   21.33
  -7  -2   4 3206.25   17.11
  -7   2   5  588.23    9.52
   7   2  -5  582.30    7.91
   7  -2  -5  557.07   10.63
  -7  -2   5  583.27    8.03
  -7   2   6  266.51    9.31
  -7  -2   6  254.26    6.83
   7  -2  -6  253.45    9.44
   7   2  -6  248.48    6.69
  -7  -2   7  457.30    7.28
   7   2  -7  459.69    7.09
   7  -2  -7  438.74   10.02
  -7   2   7  478.09   10.26
  -7  -2   8  240.60    6.53
   7  -2  -8  225.88    8.71
  -7   2   8  257.77    9.47
  -7   2   9    2.57    9.27
   7  -2  -9    6.68    7.79
  -7  -2   9   14.50    5.89
   7  -2 -10  101.62    8.93
  -7   2  10  107.02   10.95
  -7  -2  10  109.53    6.00
  -7  -2  10  106.87    6.24
  -7  -2  11  278.19    6.65
  -7  -2  11  249.82    5.59
   7  -2 -11  261.71   10.17
  -7   2  11  267.77   12.59
  -7  -2  12 1033.33    9.52
  -7   2  12 1056.63   18.92
  -7  -2  12 1049.13    9.59
  -7  -2  13  199.46    6.40
  -7  -2  13  197.38    6.51
  -7   2  13  202.41   13.92
  -7   2  13  208.71   12.61
  -7  -2  14  785.11    8.86
  -7  -2  14  827.58    9.65
  -7  -2  15  278.88    6.57
  -7  -2  15  267.18    6.71
  -7  -2  16  608.26    8.36
  -7  -2  16  655.78    8.61
  -7  -2  17   15.39    6.16
  -7  -2  17   20.27    5.81
  -7  -2  18   40.54    6.24
  -7  -2  18   38.83    6.82
  -7  -2  19   -1.60    6.10
  -7  -2  19    4.48    7.48
   7  -3  -1  335.71    7.46
   7   3  -1  346.65    6.24
  -7   3   1  352.59    7.47
  -7  -3   1  370.14    7.29
   7   3  -2  116.24    5.38
  -7   3   2  104.24    6.61
  -7  -3   2  118.79    6.48
  -7   3   2  130.31   16.70
   7  -3  -2  100.41    6.74
  -7  -3   3  198.86    6.66
   7   3  -3  187.81    5.59
  -7   3   3  190.82    6.90
   7  -3  -3  191.02    7.11
  -7  -3   4  257.55    5.75
  -7   3   4  246.68    7.31
   7   3  -4  257.66    5.73
   7  -3  -4  258.64    7.68
   7   3  -5   66.04    5.02
   7  -3  -5   68.74    7.01
  -7  -3   5   60.36    5.03
  -7   3   5   60.58    6.49
   7  -3  -6  594.05   10.57
  -7  -3   6  608.60    6.83
  -7   3   6  616.19   10.10
  -7  -3   7   46.04    6.20
  -7   3   7   27.41    6.55
   7  -3  -7   42.51    9.51
   7  -3  -8  987.53   14.02
  -7   3   8 1118.41   14.09
  -7  -3   8 1052.31    9.06
  -7  -3   8 1071.24    9.06
  -7  -3   9  445.55    6.10
  -7   3   9  464.47   10.31
   7  -3  -9  394.39   11.65
  -7  -3   9  454.76    7.09
  -7  -3  10   90.03    6.02
  -7   3  10   83.10    8.88
   7  -3 -10   74.25   10.38
  -7  -3  10   93.25    6.13
   7  -3 -11  502.47   14.31
  -7   3  11  617.16   14.17
  -7  -3  11  598.08    7.75
  -7  -3  11  593.81    6.79
  -7  -3  12    9.87    5.74
  -7  -3  12   15.85    5.90
  -7   3  12   12.43   12.52
  -7  -3  13   32.43    5.86
  -7  -3  13   41.01    5.65
  -7  -3  14    2.14    5.59
  -7  -3  14   20.52    5.85
  -7  -3  15   -4.91    5.66
  -7  -3  15    8.63    5.89
  -7  -3  16  306.87    6.92
  -7  -3  16  322.71    6.72
  -7  -3  17   20.84    5.89
  -7  -3  17   20.50    6.14
  -7  -3  18   63.33    6.53
  -7  -3  18   63.28    7.12
  -7   4   1    2.73    6.09
   7  -4  -1   10.43    6.15
   7   4  -1    8.18    4.94
  -7  -4   1    2.36    6.12
   7  -4  -2    6.04    6.28
  -7  -4   2   17.77    6.16
  -7   4   2   21.50    6.11
  -7  -4   3   29.34    6.12
   7  -4  -3   22.86    6.26
  -7   4   3   30.59    6.05
   7  -4  -4  254.15    8.15
  -7   4   4  272.86    7.06
  -7  -4   4  254.26    6.62
   7  -4  -5  102.41    7.86
  -7  -4   5  101.92    6.18
  -7   4   5  112.60    7.35
  -7  -4   5   94.51    6.11
  -7  -4   6  389.13    6.08
  -7  -4   6  415.83    7.02
  -7   4   6  408.24   13.58
   7  -4  -6  479.33    9.37
  -7   4   6  424.33    9.39
  -7  -4   7   13.34    5.94
   7  -4  -7   16.58    7.88
  -7   4   7   16.40    6.82
  -7  -4   7   23.08    4.82
  -7   4   7   10.15    9.90
  -7   4   8  249.22   10.29
  -7   4   8  268.60    8.85
   7  -4  -8  240.85    9.94
  -7  -4   8  259.63    5.48
  -7  -4   8  254.68    6.44
  -7   4   9   11.75    7.51
   7  -4  -9    8.66    9.12
  -7  -4   9   12.59    4.71
  -7   4   9   19.19    8.32
  -7  -4   9    9.42    4.67
  -7   4  10   32.01    8.38
   7  -4 -10   22.40   10.73
  -7   4  10   32.66    7.55
  -7  -4  10   34.23    4.81
  -7  -4  10   52.31    5.76
   7  -4 -11   18.24   12.07
  -7   4  11   22.74   10.36
  -7  -4  11   15.18    5.78
  -7  -4  11   21.20    4.85
  -7   4  11   26.98    8.47
  -7   4  12   38.59    7.67
  -7  -4  12   30.56    5.79
  -7  -4  12   38.95    5.95
  -7  -4  13   70.74    6.11
  -7   4  13   71.44    7.11
  -7  -4  13   77.99    4.85
  -7   4  14  310.43    9.06
  -7  -4  14  326.90    6.89
  -7  -4  14  322.30    6.82
  -7  -4  15  164.50    5.51
  -7  -4  15  170.61    6.43
  -7   4  15  172.21    8.67
  -7  -4  16  329.91    6.26
  -7   4  16  353.98    8.72
  -7  -4  16  363.14    6.24
  -7  -5   1   95.68    6.33
   7  -5  -1   86.82    6.42
  -7   5   1   93.77    6.25
  -7  -5   1   88.01    6.17
  -7  -5   2  405.03    7.23
  -7   5   2  407.34    7.87
  -7  -5   2  384.35    6.34
   7  -5  -2  376.97    7.88
  -7  -5   3   19.87    4.90
   7  -5  -3   29.04    7.25
  -7   5   3   21.95    5.99
  -7  -5   3   21.98    5.91
   7  -5  -4    0.69    7.23
  -7  -5   4   10.85    4.81
  -7  -5   4    5.79    5.89
  -7   5   4    4.34    5.91
   7  -5  -5   25.27    7.51
  -7  -5   5   11.51    5.79
  -7  -5   5   16.02    4.75
  -7   5   5   21.26    6.92
   7  -5  -6   -3.54    7.25
  -7  -5   6    1.68    5.95
  -7   5   6    0.24    5.79
  -7  -5   6   -1.69    5.90
   7  -5  -7  229.10    9.34
  -7  -5   7  253.65    5.75
  -7   5   7  254.28    8.29
  -7  -5   7  263.69    6.66
   7  -5  -8    7.12    7.78
  -7  -5   8   10.83    5.90
  -7  -5   8    6.19    5.97
  -7   5   8   -1.20    7.82
  -7   5   9  341.62   11.81
   7  -5  -9  284.42   11.17
  -7  -5   9  376.12    7.00
  -7   5   9  372.58   10.87
  -7  -5   9  346.73    6.96
   7  -5 -10  490.56   13.11
  -7   5  10  534.51   11.85
  -7  -5  10  597.63    7.03
  -7   5  10  609.21   15.97
  -7  -5  10  566.69    7.82
  -7  -5  11  126.96    6.39
  -7  -5  11  136.60    5.35
   7  -5 -11  101.51   13.18
  -7   5  11  110.26    9.40
  -7   5  12  136.53    8.75
  -7  -5  12  166.33    6.46
  -7  -5  12  168.41    6.47
  -7  -5  13   63.69    5.04
  -7  -5  13   57.10    5.09
  -7   5  13   56.77    8.55
  -7  -6   1  112.39    7.45
  -7  -6   1  112.60    6.72
  -7  -6   1  124.14    6.59
  -7   6   1  125.29    6.86
   7  -6  -1  126.61    7.07
   7  -6  -2   54.80    6.81
  -7  -6   2   48.27    6.34
  -7   6   2   62.50    6.53
  -7  -6   2   74.20    6.29
   7  -6  -3  379.04    8.42
  -7  -6   3  395.08    7.62
  -7  -6   3  344.50    6.46
  -7   6   3  389.81    8.22
  -7  -6   4   32.46    6.08
   7  -6  -4   41.40    7.85
  -7   6   4   37.05    6.37
  -7  -6   4   38.90    6.06
   7  -6  -5   80.48    8.16
  -7  -6   5   77.49    5.13
  -7  -6   5   98.90    6.25
  -7   6   5   88.98    7.59
   7  -6  -6    1.90    7.78
  -7  -6   6   15.28    5.96
  -7   6   6    4.58    7.20
  -7  -6   6   10.43    6.03
  -7  -6   7   14.42    6.03
  -7  -6   7   12.78    4.91
   7  -6  -7    4.46    8.83
  -7   6   7   10.58    7.28
   7  -6  -8    2.82    9.03
  -7  -6   8    0.52    6.09
  -7  -6   8   21.87    6.07
  -7   6   8   10.41    7.47
   6   0  -1    6.09    9.46
  -6   0   1   -1.21    9.60
   6   0  -2  409.06   10.86
  -6   0   2  335.26   10.83
   6   0  -3   -0.11    9.13
  -6   0   3   -0.29    9.47
  -6   0   4 1401.04   14.20
   6   0  -4 1397.24   13.63
   6   0  -5    2.26    7.87
  -6   0   5   -3.67    8.82
  -6   0   6 6752.66   37.88
   6   0  -6 7094.23   38.64
  -6   0   7   22.59    7.91
   6   0  -7   24.39    7.04
   6   0  -8 3086.46   21.64
  -6   0   8 3144.74   21.67
   6   0  -9   -3.96    7.03
  -6   0   9    4.78    6.55
  -6   0  10 1822.55   15.38
  -6   0  11   -2.77    6.63
  -6   0  11    0.61    7.01
  -6   0  12  179.46    7.81
  -6   0  12  195.54    7.17
  -6   0  13    2.90    7.35
  -6   0  13   16.74    6.53
  -6   0  14 1122.32   12.77
  -6   0  14 1103.85   13.09
  -6   0  15   10.35    6.75
  -6   0  15    8.23    7.61
  -6   0  16 2801.34   28.59
  -6   0  16 2765.59   28.66
  -6   0  17   -1.26    7.70
  -6   0  17   -0.13    8.29
  -6   0  18  931.43   16.42
  -6   0  18  959.77   16.14
  -6   0  19   -4.44    8.68
  -6   0  19   -4.97    8.90
  -6   0  20  239.99   10.47
  -6   0  20  221.86   11.21
  -6   1   1   46.63    9.11
   6  -1  -1   42.17    9.00
  -6  -1   1    0.37    9.17
   6   1  -1   17.12    9.33
  -6   1   2 2755.24   18.36
   6   1  -2 2613.68   16.75
  -6  -1   2 2451.40   16.91
   6  -1  -2 2702.16   17.97
  -6  -1   3   58.35    7.10
   6  -1  -3   76.06    9.27
   6   1  -3   72.91    8.49
  -6   1   3   71.74    9.39
   6  -1  -4  627.74   11.06
  -6   1   4  655.09   11.37
   6   1  -4  694.25    8.65
  -6  -1   4  641.46    8.57
   6   1  -5  218.43    7.95
  -6   1   5  232.63   11.34
   6  -1  -5  214.59   10.57
  -6  -1   5  218.66    6.87
  -6   1   6   10.74    9.08
   6   1  -6    5.02    6.93
   6  -1  -6    4.57    9.04
  -6  -1   6   13.16    7.23
  -6  -1   7  218.98    7.49
  -6   1   7  210.05   10.95
   6   1  -7  237.50    7.16
   6  -1  -7  220.78    8.80
   6  -1  -8  301.73    8.49
   6   1  -8  315.87    6.16
  -6   1   8  322.14   10.94
  -6  -1   8  315.19    7.40
   6  -1  -9  355.48    8.63
  -6  -1   9  352.31    7.21
  -6   1   9  358.31   11.89
  -6  -1  10 2356.00   15.38
  -6  -1  10 2307.16   14.71
   6  -1 -10 2384.08   20.92
  -6   1  10 2258.85   20.79
  -6  -1  11  173.19    6.24
  -6   1  11  152.92   10.66
  -6  -1  11  198.20    7.39
  -6  -1  12 1499.61   12.21
  -6   1  12 1383.33   18.48
  -6   1  12 1503.89   16.84
  -6  -1  12 1507.04   12.44
  -6   1  13   81.56    8.94
  -6   1  13   70.53   12.18
  -6  -1  13   81.88    7.03
  -6  -1  13   71.92    5.85
  -6   1  14  535.46   12.58
  -6  -1  14  533.11    8.49
  -6   1  14  463.05   14.91
  -6  -1  14  490.22    8.53
  -6   1  15   72.81   13.50
  -6  -1  15   72.30    6.25
  -6  -1  15   75.57    6.81
  -6   1  15   84.81    9.29
  -6  -1  16  430.38    8.31
  -6  -1  16  413.38    8.51
  -6   1  16  391.22   13.21
  -6   1  16  328.35   15.79
  -6  -1  17   98.18    6.88
  -6   1  17   83.70   11.76
  -6  -1  17   84.93    7.31
  -6   1  17   73.48   15.67
  -6  -1  18   17.77    7.44
  -6   1  18   17.71   12.54
  -6   1  18   17.07   16.54
  -6  -1  18   22.37    6.95
  -6  -1  19   16.70    6.50
  -6   1  19   12.21   15.37
  -6  -1  19   14.47    6.99
  -6   1  19   12.41   18.83
  -6  -1  20  111.09    8.26
  -6  -1  20  127.53    7.84
  -6  -2   1  647.37    8.96
   6  -2  -1  609.02    8.99
  -6   2   1  633.43    8.16
   6   2  -1  659.33    9.21
  -6   2   2  343.91    8.45
  -6  -2   2  369.83    8.25
   6  -2  -2  443.61    8.92
   6   2  -2  391.73    8.36
   6   2  -3  897.67    9.57
  -6  -2   3  891.70    9.44
   6  -2  -3  857.86   10.81
  -6   2   3  861.24   11.64
  -6  -2   4 1343.68   10.95
  -6   2   4 1387.88   14.16
   6   2  -4 1336.48   10.14
   6  -2  -4 1332.35   13.25
  -6   2   5  810.81   11.70
  -6  -2   5  781.37    8.87
   6  -2  -5  800.59   11.13
   6   2  -5  781.92    7.88
  -6  -2   6   56.86    5.31
  -6   2   6   66.35    8.63
   6  -2  -6   61.46    9.15
   6   2  -6   49.16    5.27
  -6  -2   7   93.01    5.17
   6  -2  -7   84.87    9.78
  -6   2   7   92.24    8.64
   6  -2  -8  202.55    9.43
  -6   2   8  234.06    9.96
  -6  -2   8  222.56    6.40
  -6  -2   9   44.09    5.56
  -6   2   9   27.21    9.69
   6  -2  -9   19.75    8.35
  -6  -2   9   34.05    5.74
  -6   2  10  218.80   11.52
  -6  -2  10  206.10    6.42
  -6  -2  10  213.41    5.37
   6  -2 -10  200.53   10.93
  -6  -2  11   10.96    5.70
  -6   2  11   17.87   11.54
  -6  -2  11   21.64    4.82
  -6  -2  12  221.82    6.18
  -6   2  12  226.67   15.67
  -6  -2  12  253.33    6.50
  -6   2  12  229.81   16.45
  -6  -2  13   61.83    5.82
  -6  -2  13   58.63    6.00
  -6  -2  14  119.37    5.95
  -6  -2  14  126.76    7.20
  -6  -2  15   25.19    5.79
  -6  -2  15   26.09    6.44
  -6  -2  16  248.20    7.33
  -6  -2  16  232.94    6.73
  -6  -2  17    2.12    6.10
  -6  -2  17   14.55    6.55
  -6  -2  18  242.23    7.02
  -6  -2  18  234.63    6.74
  -6  -2  19   31.51    7.39
  -6  -2  19   28.79    6.07
  -6  -2  20   53.89    7.97
  -6  -2  20   57.81    7.47
   6   3  -1  525.96    7.69
  -6   3   1  507.41    7.76
  -6  -3   1  516.65    6.76
   6  -3  -1  489.51    7.69
   6  -3  -2  214.50    6.85
  -6   3   2    0.36    3.74
  -6  -3   2  215.46    6.73
   6   3  -2  207.89    6.66
  -6   3   2  230.67    6.77
   6  -3  -3 1462.17   11.69
  -6  -3   3 1431.84   10.50
  -6   3   3 1496.93   12.59
   6   3  -3 1383.81    9.73
   6  -3  -4  592.74    8.77
  -6   3   4  615.84    9.40
  -6  -3   4  602.83    7.66
   6  -3  -5   18.14    7.66
  -6  -3   5    8.21    5.87
  -6   3   5   14.15    5.98
  -6  -3   6   89.29    5.93
   6  -3  -6   76.80    8.22
  -6   3   6   78.86    7.13
  -6  -3   6   85.87    6.01
  -6  -3   7   31.55    5.76
   6  -3  -7   34.05    9.10
  -6   3   7   33.44    6.69
  -6  -3   7   41.66    5.91
  -6  -3   8  457.94    6.94
  -6   3   8  440.13    9.77
   6  -3  -8  407.16   11.38
  -6  -3   8  443.78    6.14
  -6   3   9  149.74    8.85
  -6  -3   9  147.71    6.18
   6  -3  -9  122.99   11.06
  -6  -3   9  164.14    6.14
  -6   3  10  520.00   13.09
  -6  -3  10  520.83    7.30
   6  -3 -10  445.88   14.67
  -6  -3  10  520.60    7.13
  -6  -3  11  746.43    8.09
  -6  -3  11  772.09    8.05
  -6  -3  12  430.51    6.05
  -6  -3  12  416.12    7.01
  -6  -3  13  115.41    6.02
  -6  -3  13  108.21    5.85
  -6  -3  14  505.18    7.21
  -6  -3  14  496.58    7.35
  -6  -3  15  101.26    5.91
  -6  -3  15  110.25    6.18
  -6  -3  16   20.45    5.60
  -6  -3  16   21.66    5.94
  -6   3  17   44.74    6.55
  -6  -3  17   61.27    5.89
  -6  -3  17   48.45    6.28
  -6   3  18   21.63    6.61
  -6  -3  18   41.90    5.96
  -6  -3  18   42.45    7.26
  -6   4   1  169.84    6.26
  -6  -4   1  174.62    6.61
   6  -4  -1  177.75    6.40
   6  -4  -2   11.93    6.96
  -6   4   2   17.04    5.83
  -6  -4   2   16.64    5.95
  -6  -4   3   18.79    5.74
   6  -4  -3   14.88    6.17
  -6   4   3   16.12    5.90
  -6  -4   3    0.70    4.65
  -6  -4   4  213.68    6.32
   6  -4  -4  215.77    7.85
  -6  -4   4  212.82    6.31
  -6   4   4  215.61    6.63
  -6  -4   5  460.42    7.07
  -6  -4   5  424.97    6.96
   6  -4  -5  410.87    8.76
  -6   4   5  439.06    7.82
  -6  -4   6  633.03    7.73
  -6   4   6  417.73   12.95
   6  -4  -6  573.47   10.52
  -6   4   6  628.41    9.77
  -6  -4   6  629.03    7.75
  -6  -4   7  855.24    7.51
   6  -4  -7  792.48   11.15
  -6   4   7  815.94   13.37
  -6   4   7  864.74   11.76
  -6  -4   7  863.61    8.34
  -6  -4   8  439.73    6.25
   6  -4  -8  439.88   11.22
  -6   4   8  489.21    9.79
  -6   4   8  464.51   10.71
  -6  -4   8  495.17    7.23
  -6   4   9  589.87   10.13
  -6  -4   9  562.57    6.48
   6  -4  -9  524.62   12.66
  -6  -4   9  605.33    6.61
  -6   4   9  605.56   12.29
  -6  -4  10   63.76    5.86
   6  -4 -10   26.06   12.35
  -6  -4  10   38.36    4.83
  -6   4  10   29.89    7.57
  -6   4  10   43.04    9.21
  -6  -4  11   34.00    4.77
  -6   4  11   31.88    7.52
  -6  -4  11   31.08    5.94
  -6  -4  12    3.99    5.70
  -6  -4  12    6.07    5.77
  -6   4  12   -2.22    7.41
  -6  -4  13   44.58    5.71
  -6   4  13   33.37    7.71
  -6  -4  13   37.41    5.88
  -6   4  14   81.53    7.96
  -6  -4  14   90.46    4.92
  -6  -4  14   99.25    6.14
  -6  -4  15  475.51    7.50
  -6  -4  15  475.48    6.46
  -6   4  15  456.92    8.66
  -6   4  16  383.32    8.67
  -6  -4  16  420.46    7.58
  -6  -4  16  427.12    7.43
  -6   4  17  395.17    8.73
  -6  -4  17  390.47    7.58
  -6  -4  17  418.62    6.48
   6  -5  -1   99.64    6.52
  -6  -5   1  102.51    6.25
  -6  -5   1  103.86    6.11
  -6   5   1  111.77    6.28
  -6   5   2  812.39   10.19
  -6  -5   2  764.23    8.52
  -6  -5   2  765.59    7.91
   6  -5  -2  758.01    9.33
   6  -5  -3   35.51    6.46
  -6   5   3   42.80    6.97
  -6  -5   3   36.52    6.00
  -6  -5   3   39.77    4.82
   6  -5  -4  149.93    7.65
  -6  -5   4  154.36    6.23
  -6   5   4  172.44    6.46
  -6  -5   4  161.02    6.20
  -6  -5   5   44.03    4.92
   6  -5  -5   41.60    6.45
  -6   5   5   46.68    6.91
  -6  -5   5   57.53    5.99
  -6  -5   6   16.64    5.80
  -6   5   6   23.05    6.79
  -6  -5   6   18.99    5.85
   6  -5  -6   22.24    7.26
   6  -5  -7   94.72    7.72
  -6  -5   7  107.85    4.97
  -6  -5   7   90.98    6.04
  -6   5   7   98.14    8.06
  -6  -5   8   38.64    4.77
  -6  -5   8   49.86    5.83
   6  -5  -8   30.92    9.19
  -6   5   8   39.49    7.82
  -6  -5   9  113.04    5.02
  -6   5   9   83.00    9.98
  -6  -5   9   86.62    4.98
   6  -5  -9   67.47    9.08
  -6   5   9   88.43    8.32
  -6  -5  10  339.82    6.89
  -6  -5  10  336.13    6.89
   6  -5 -10  254.82   13.11
  -6   5  10  301.96   10.10
  -6  -5  11   44.43    6.06
  -6   5  11   38.49    7.94
   6  -5 -11   25.48   15.65
   6  -5 -11   36.76   13.12
  -6  -5  11   31.39    6.09
  -6   5  12  282.41    9.12
  -6  -5  12  308.72    5.79
  -6  -5  12  326.85    5.91
  -6  -5  13   90.70    6.21
  -6   5  13   71.64    8.28
  -6  -5  13   75.77    6.09
  -6   5  14  110.40    8.68
  -6  -5  14  118.17    6.28
  -6  -5  14  104.23    6.35
   6  -6  -1    1.28    6.35
  -6  -6   1   -1.21    6.39
  -6  -6   1    6.87    6.15
  -6   6   1    1.80    6.06
  -6  -6   1   11.75    5.98
   6  -6  -2    4.56    6.48
  -6  -6   2    6.18    5.94
  -6  -6   2  -10.65    5.87
  -6   6   2    4.64    6.14
   6  -6  -3   87.47    7.79
  -6  -6   3  105.55    6.24
  -6  -6   3  105.31    5.16
  -6   6   3  105.42    6.45
  -6  -6   4  106.09    6.24
   6  -6  -4   88.71    7.98
  -6  -6   4   87.60    5.17
  -6   6   4  106.78    7.45
  -6   6   5   69.13    6.39
   6  -6  -5   71.51    6.86
  -6  -6   5   77.15    6.07
  -6  -6   5   85.26    6.12
   6  -6  -6  191.34    8.55
  -6  -6   6  194.82    6.51
  -6  -6   6  213.13    6.57
  -6   6   6  196.42    8.25
   6  -6  -7   33.69    7.81
  -6   6   7   31.53    7.45
  -6  -6   7   27.22    4.98
  -6  -6   7   33.27    6.04
   6  -6  -8  141.62    9.34
  -6  -6   8  152.86    5.40
  -6  -6   8  158.07    6.50
  -6  -6   9   61.08    5.10
  -6  -6   9   57.40    5.17
   6  -6  -9   55.57   10.06
   5   0  -1   13.75    9.12
  -5   0   1   -1.39    7.54
   5   0  -2  272.40    8.83
  -5   0   2  302.08   10.60
  -5   0   3    1.58    9.00
   5   0  -3   17.71    8.55
   5   0  -4 1405.81   13.77
  -5   0   4 1457.24   14.65
   5   0  -5   34.86    7.71
  -5   0   5   65.47    9.78
   5   0  -6 2014.14   16.75
  -5   0   6 2099.86   17.72
   5   0  -7   73.57    8.62
  -5   0   7   68.76    8.14
   5   0  -8 2987.42   20.76
  -5   0   8 2939.58   20.79
  -5   0   9   16.99    7.83
  -5   0  10 2229.07   17.35
  -5   0  10 2192.64   17.31
  -5   0  11   11.27    6.97
  -5   0  11   13.63    6.41
  -5   0  12  386.72    8.52
  -5   0  12  420.19    8.76
  -5   0  13   -6.71    6.89
  -5   0  13   -1.09    6.33
  -5   0  14   74.22    7.63
  -5   0  14   70.80    8.35
  -5   0  15    3.83    7.43
  -5   0  15   -0.98    8.27
  -5   0  16  564.22   10.65
  -5   0  16  560.28   12.11
  -5   0  17    1.25    7.60
  -5   0  17   -0.35    9.17
  -5   0  18  813.47   14.89
  -5   0  18  864.86   16.29
  -5   0  19    2.26    7.95
  -5   0  19    5.47    8.62
  -5   0  20  377.78   13.23
  -5   0  20  354.48   12.05
  -5   0  21    1.31   10.28
  -5   1   1  186.63    9.67
   5  -1  -1  183.78    9.57
  -5  -1   1  201.54    8.96
   5   1  -1  190.74    9.14
  -5   1   2 2606.35   19.24
   5  -1  -2 2598.79   19.21
   5   1  -2 2520.81   17.21
  -5  -1   2 2552.53   17.23
  -5   1   3  877.21   12.60
   5  -1  -3  871.65   12.67
  -5  -1   3  863.50    9.75
   5   1  -3  875.58   10.80
   5  -1  -4 4610.81   28.76
  -5   1   4 5015.82   30.82
   5   1  -4 4890.54   26.14
  -5  -1   4 4960.78   26.75
   5  -1  -5  652.29   13.97
   5   1  -5  567.02    9.43
  -5   1   5  595.93   12.33
  -5  -1   5  582.12    9.70
   5   1  -6 2254.14   15.49
  -5  -1   6 2303.90   15.61
  -5   1   6 2324.42   21.16
   5  -1  -6 2179.25   19.36
   5  -1  -7   34.32    9.67
   5   1  -7   31.70    5.78
  -5  -1   7   27.68    7.38
  -5   1   7   36.06   12.74
  -5  -1   8  615.52    8.63
  -5   1   8  647.18   14.30
   5  -1  -8  602.46   11.41
   5  -1  -9  208.68    9.83
  -5   1   9  201.15   11.59
  -5  -1   9  187.01    6.73
  -5  -1   9  195.23    6.96
  -5  -1  10  189.37    7.48
  -5   1  10  160.99   11.92
  -5  -1  10  176.22    6.32
  -5  -1  11  348.64    7.00
  -5   1  11  302.90   12.49
  -5  -1  11  357.74    6.70
  -5   1  11  340.31    9.75
  -5   1  12 1525.93   20.42
  -5  -1  12 1595.50   12.69
  -5   1  12 1688.78   19.15
  -5  -1  12 1653.90   13.32
  -5  -1  13  115.33    7.16
  -5   1  13  210.33   14.04
  -5   1  13  137.48    9.43
  -5  -1  13  144.38    6.05
  -5  -1  14  720.94    8.79
  -5   1  14  784.36   15.19
  -5  -1  14  779.31    9.58
  -5   1  14  849.21   19.11
  -5  -1  15  217.87    7.66
  -5   1  15  214.53   15.17
  -5   1  15  208.29   11.10
  -5  -1  15  214.62    6.43
  -5   1  16  905.43   19.13
  -5  -1  16  967.12   11.22
  -5   1  16  926.39   22.16
  -5  -1  16  931.60   11.30
  -5   1  17    4.86   11.96
  -5   1  17    1.48   15.32
  -5  -1  17    9.45    6.64
  -5  -1  17    7.90    7.03
  -5   1  18   51.80   14.38
  -5  -1  18   69.52    6.22
  -5   1  18   67.77   17.40
  -5  -1  18   69.09    7.49
  -5   1  19  116.44   20.87
  -5  -1  19   86.13    7.36
  -5   1  19   65.69   17.39
  -5  -1  19   82.30    7.67
  -5  -1  20   28.96    7.40
  -5  -1  20   36.36    7.70
   5  -2  -1  174.03    8.22
  -5   2   1  166.23    8.03
   5   2  -1  159.36    8.16
  -5  -2   1  165.58    8.02
   5   2  -2 1625.43   12.57
  -5   2   2 1679.28   14.63
  -5  -2   2 1656.60   12.55
   5  -2  -2 1618.16   13.28
   5  -2  -3  834.66   11.85
  -5  -2   3  799.23    8.58
   5   2  -3  806.88    8.59
  -5   2   3  860.73   10.83
  -5  -2   4    3.80    7.26
   5   2  -4    7.46    5.97
  -5   2   4    1.66    9.04
   5  -2  -4   13.07    9.62
   5  -2  -5   81.72   10.10
  -5   2   5   85.63    7.87
  -5  -2   5   71.81    7.20
   5   2  -5   71.10    5.80
  -5   2   6  899.17   13.19
   5  -2  -6  785.61   14.08
  -5  -2   6  792.05    8.77
  -5  -2   7  101.73    6.33
   5  -2  -7   84.92   11.14
  -5   2   7  107.44    9.37
  -5  -2   7   90.36    5.38
  -5  -2   8  833.18    8.18
  -5  -2   8  818.61    8.31
  -5   2   8  837.68   13.68
   5  -2  -8  743.48   13.81
   5  -2  -9  196.18   11.40
  -5   2   9  193.94   10.98
  -5  -2   9  200.37    6.25
  -5  -2   9  202.79    6.10
  -5  -2  10 1891.83   12.37
  -5   2  10 1853.71   26.35
  -5  -2  10 1850.99   12.62
  -5  -2  11  402.51    6.79
  -5  -2  11  392.80    6.97
  -5   2  11    1.34    3.46
  -5  -2  12  690.47    7.86
  -5  -2  12  683.49    8.15
  -5  -2  13   93.91    5.71
  -5  -2  13   71.65    6.04
  -5  -2  14   72.79    6.06
  -5  -2  14   70.48    5.77
  -5  -2  15   82.62    5.70
  -5  -2  15   73.93    6.06
  -5  -2  16    1.40    5.56
  -5  -2  16   10.09    5.90
  -5  -2  17   33.73    6.14
  -5  -2  17   40.84    6.64
  -5  -2  18  277.70    7.67
  -5  -2  18  281.25    7.20
  -5  -2  19   71.18    6.60
  -5  -2  19   63.89    6.22
  -5   2  20  188.77    7.26
  -5  -2  20  259.67    8.44
  -5  -2  20  231.87    7.61
   5  -3  -1   48.75    6.25
   5   3  -1   98.43    6.30
  -5  -3   1   92.36    6.36
  -5   3   1   49.91    6.08
   5  -3  -2  343.84    7.40
  -5  -3   2  316.11    6.90
  -5   3   2  341.76    7.16
   5   3  -2  304.57    5.90
  -5  -3   3 2215.79   13.18
   5  -3  -3 2179.39   14.89
  -5   3   3 2056.86   31.41
  -5   3   3 2248.57   16.29
  -5   3   4  882.26   15.45
   5  -3  -4  911.43   10.65
  -5   3   4  935.55   10.63
  -5  -3   4  924.57    8.82
   5  -3  -5  409.08    9.05
  -5  -3   5  402.30    6.12
  -5  -3   5  377.59    6.06
  -5   3   5  406.12    8.32
   5  -3  -6  459.95   10.32
  -5  -3   6  497.84    7.22
  -5   3   6  470.60    8.62
  -5  -3   6  454.35    7.06
  -5  -3   7   28.34    5.74
  -5  -3   7   18.50    5.66
  -5   3   7   22.52    7.00
   5  -3  -7   26.24    9.51
  -5   3   8   11.87    7.93
  -5  -3   8    3.01    5.66
   5  -3  -8    2.14   10.99
  -5  -3   8    6.18    5.67
  -5  -3   9   16.27    4.65
   5  -3  -9    7.18   12.34
  -5  -3   9   22.68    5.58
  -5   3   9   19.15    9.92
  -5  -3  10   29.38    5.64
  -5  -3  10   24.39    4.77
  -5  -3  11  328.68    6.74
  -5  -3  11  333.84    6.57
  -5  -3  12   28.51    5.85
  -5  -3  12   41.72    5.63
  -5  -3  13  413.05    6.98
  -5   3  13  405.14    7.72
  -5  -3  13  435.68    6.85
  -5  -3  14  396.18    6.77
  -5  -3  14  362.04    5.98
  -5   3  14  346.74    7.40
  -5  -3  15  188.34    6.33
  -5   3  15  183.19    6.67
  -5  -3  15  199.95    6.93
  -5   3  16  263.13    7.31
  -5  -3  16  300.93    6.93
  -5  -3  16  310.97    6.72
  -5   3  17   87.51    6.66
  -5  -3  17   99.42    6.04
  -5  -3  17   88.00    7.34
  -5  -3  18  135.60    6.64
  -5  -3  18  141.77    6.23
  -5   3  18  120.31    7.05
  -5   3  19   22.63    5.46
  -5  -3  19   25.50    6.46
  -5  -4   1  142.50    5.30
  -5   4   1  130.43    6.17
   5  -4  -1  140.54    6.39
  -5  -4   1  159.51    6.43
  -5  -4   2  104.08    6.19
  -5  -4   2  109.00    6.04
   5  -4  -2  111.49    6.28
  -5   4   2  112.80    6.00
   5  -4  -3  114.82    6.26
  -5   4   3  104.70    5.97
  -5  -4   3   99.65    6.02
  -5  -4   3   97.86    5.93
  -5  -4   4   46.70    4.80
   5  -4  -4   32.03    7.11
  -5  -4   4   55.95    5.91
  -5   4   4   44.41    6.70
   5  -4  -5  143.75    7.63
  -5  -4   5  150.78    6.13
  -5  -4   5  141.86    6.09
  -5   4   5  162.09    7.13
  -5   4   6  280.18   10.67
  -5  -4   6  304.04    6.45
  -5   4   6  297.95    8.60
  -5  -4   6  288.77    6.42
   5  -4  -6  273.04    9.04
  -5   4   7  426.97   10.25
  -5  -4   7  416.10    6.04
  -5  -4   7  447.30    6.97
   5  -4  -7  405.25    9.17
  -5   4   7  423.31    8.95
  -5   4   8 1234.15   12.90
   5  -4  -8 1185.46   15.05
  -5  -4   8 1283.86    9.68
  -5  -4   8 1329.13    9.84
  -5   4   8 1299.40   16.40
  -5  -4   9  622.40    7.54
   5  -4  -9  535.56   13.74
  -5   4   9  620.80    9.90
  -5  -4   9  696.19    7.71
  -5   4   9  634.26   12.63
  -5  -4  10  551.85    6.41
   5  -4 -10  554.05   17.91
   5  -4 -10  441.41   18.77
  -5   4  10  546.06    9.49
  -5  -4  10  615.95    7.41
  -5  -4  11  141.57    6.07
  -5  -4  11  132.31    6.15
  -5   4  11  121.66    7.56
  -5  -4  12  113.09    5.02
  -5   4  12  105.44    7.63
  -5  -4  12  124.49    5.97
  -5   4  13    5.53    6.35
  -5  -4  13    3.03    5.58
  -5  -4  13   13.22    5.77
  -5   4  14    9.82    6.58
  -5  -4  14    9.25    5.62
  -5  -4  14   12.19    5.83
  -5  -4  15   93.14    5.13
  -5   4  15   77.42    6.96
  -5  -4  15  116.52    5.94
  -5   4  16  156.45    8.31
  -5  -4  16  194.54    6.37
  -5  -4  16  166.86    5.56
  -5   4  17  176.33    7.60
  -5  -4  17  206.48    6.50
  -5  -4  17  185.28    6.84
  -5   5   1  143.51    6.25
   5  -5  -1  125.01    6.49
  -5  -5   1  126.88    6.30
  -5  -5   1  116.40    6.15
  -5  -5   2  533.48    6.80
  -5  -5   2  572.61    7.77
  -5   5   2  568.81    8.24
   5  -5  -2  563.25    8.40
   5  -5  -3  236.40    7.03
  -5   5   3  240.66    7.57
  -5  -5   3  231.98    6.53
  -5  -5   3  233.92    6.51
  -5  -5   4  774.08    8.45
  -5  -5   4  785.82    8.57
   5  -5  -4  783.37    9.72
  -5   5   4  768.86    9.75
   5  -5  -5  577.73    9.66
  -5   5   5  589.09    9.72
  -5  -5   5  566.13    6.69
  -5  -5   5  581.64    7.64
   5  -5  -6   19.97    7.33
  -5  -5   6   18.20    5.92
  -5   5   6   16.96    6.92
  -5  -5   6   10.20    5.91
   5  -5  -7  140.31    8.55
  -5  -5   7  161.23    6.11
  -5  -5   7  163.33    5.16
  -5   5   7  161.83    8.32
  -5  -5   8   56.37    5.78
  -5   5   8   56.74    7.10
   5  -5  -8   50.66    8.24
  -5  -5   8   57.48    5.82
   5  -5  -9    2.81    9.71
  -5  -5   9    9.64    4.69
  -5  -5   9   11.55    5.72
  -5  -5  10  135.12    6.12
   5  -5 -10  141.75   11.61
  -5  -5  10  146.22    6.20
   5  -5 -10  113.37   12.52
  -5   5  10  137.47    8.20
  -5  -5  11   73.68    4.91
  -5  -5  11   71.31    6.01
  -5   5  11   76.17    7.78
  -5  -5  12  437.71    7.14
  -5  -5  12  473.14    6.36
  -5   5  12  395.88    9.43
  -5  -5  13  143.17    6.31
  -5   5  13  139.12    7.40
  -5  -5  13  160.26    6.30
  -5  -5  14  171.63    5.40
  -5   5  14  166.49    8.73
  -5  -5  14  172.70    6.36
  -5  -6   1   79.88    6.73
  -5  -6   1   69.08    6.13
   5  -6  -1   72.12    6.39
  -5  -6   1   82.80    6.04
  -5   6   1   87.78    6.14
  -5  -6   2    3.53    5.95
   5  -6  -2    0.99    7.22
  -5  -6   2    6.86    5.86
  -5   6   2   15.35    6.02
   5  -6  -3   43.45    7.28
  -5  -6   3   37.39    5.94
  -5  -6   3   46.42    6.02
  -5   6   3   39.05    6.91
   5  -6  -4   19.08    7.45
  -5  -6   4   19.03    5.91
  -5  -6   4   21.63    5.84
  -5   6   4   16.98    6.08
   5  -6  -5   27.95    7.50
  -5  -6   5   36.02    4.79
  -5   6   5   37.51    7.01
  -5  -6   5   31.17    5.77
  -5   6   6   72.80    7.41
   5  -6  -6   56.64    7.86
  -5  -6   6   62.60    6.03
  -5  -6   6   61.92    4.99
  -5  -6   7   34.24    5.94
   5  -6  -7   22.37    7.67
  -5  -6   7   37.10    5.89
   5  -6  -8    7.78    8.57
   5  -6  -8    8.30    8.17
  -5  -6   8    3.01    5.89
  -5  -6   8    1.13    5.92
   5  -6  -9   79.08    9.92
   5  -6  -9   75.41    8.77
  -5  -6   9   78.68    6.22
  -5  -6   9   82.57    6.16
   5  -6 -10   19.08   11.54
  -5  -6  10   21.61    6.11
   5  -6 -10   20.48    9.79
  -5  -6  10   28.25    5.06
   4   0  -1   59.54   10.33
  -4   0   1   71.24   10.40
  -4   0   2 4834.81   29.52
   4   0  -2 4626.82   28.68
  -4   0   3   41.92    9.42
   4   0  -3   31.76    8.91
  -4   0   5   13.05    7.82
   4   0  -5    2.26    7.16
  -4   0   6  161.17    7.92
   4   0  -6  161.27    8.61
   4   0  -7   -1.97    7.27
  -4   0   7    1.11    7.75
  -4   0   8 2574.58   19.77
  -4   0   8 2545.16   19.28
  -4   0   9   -8.70    9.16
  -4   0   9   -3.65    8.41
  -4   0  10 2815.09   21.92
  -4   0  10 2864.20   20.09
  -4   0  11  -10.93    7.25
  -4   0  11    6.44    7.00
  -4   0  12  629.19   10.07
  -4   0  12  611.39    9.14
  -4   0  13   -0.80    7.39
  -4   0  13    1.70    6.99
  -4   0  14  167.94    7.70
  -4   0  14  183.00    8.17
  -4   0  15    2.09    7.52
  -4   0  15   -1.22    7.89
  -4   0  16   33.55    7.87
  -4   0  16   34.67    8.20
  -4   0  17   -2.65    7.27
  -4   0  17    2.83    6.96
  -4   0  18  579.98   12.43
  -4   0  18  557.97   12.23
  -4   0  19    1.52    8.38
  -4   0  19    2.93    7.25
  -4   0  20  106.46    9.32
  -4   0  20  102.55    9.35
  -4   1   1  711.26   11.05
   4   1  -1  693.95   10.62
  -4  -1   1  698.73   10.45
   4  -1  -1  690.02    9.83
  -4   1   2  257.47    9.84
   4  -1  -2  287.29   10.10
  -4  -1   2  284.50    8.66
   4   1  -2  276.49    8.74
  -4  -1   3 2208.40   15.85
   4  -1  -3 2197.39   19.73
   4   1  -3 2163.70   15.70
  -4   1   3 2237.35   19.76
  -4  -1   4 1644.61   12.72
   4  -1  -4 1591.45   17.69
   4   1  -4 1712.86   13.78
  -4   1   4 1721.57   18.33
  -4  -1   5  179.90    8.11
   4   1  -5  163.79    7.91
   4  -1  -5  158.77   11.52
  -4   1   5  155.80   11.77
  -4  -1   6 1429.34   12.52
   4  -1  -6 1313.83   16.57
  -4   1   6 1389.77   18.87
  -4   1   7 3167.06   29.02
  -4  -1   7 3188.90   19.58
   4  -1  -7 3070.23   25.94
  -4  -1   7 3253.44   19.55
  -4   1   8  105.88   14.68
  -4  -1   8  121.38    7.21
  -4  -1   8  112.33    7.04
  -4  -1   9  212.39    7.77
  -4   1   9  204.99   11.09
  -4  -1   9  192.29    7.11
  -4   1   9  192.51   13.77
  -4  -1  10  171.65    6.35
  -4   1  10  160.19   14.06
  -4  -1  10  154.13    6.59
  -4   1  10  168.47   10.40
  -4   1  11   63.56   12.02
  -4  -1  11   66.02    5.88
  -4   1  11   67.12    9.88
  -4  -1  11   61.56    5.63
  -4  -1  12  189.15    7.16
  -4   1  12  185.30   12.45
  -4   1  12  181.01   11.06
  -4  -1  12  186.47    6.87
  -4  -1  13  160.04    6.32
  -4   1  13  177.12   11.21
  -4   1  13  181.49   12.83
  -4  -1  13  174.74    6.09
  -4   1  14  436.95   14.35
  -4  -1  14  457.31    7.96
  -4  -1  14  428.85    8.10
  -4   1  14  452.99   15.31
  -4  -1  15  491.44    8.82
  -4   1  15  517.26   14.97
  -4   1  15  501.45   15.83
  -4  -1  15  517.76    8.67
  -4  -1  16  828.76   10.64
  -4   1  16  762.10   18.99
  -4  -1  16  800.40    9.67
  -4   1  16  838.38   20.38
  -4  -1  17   73.83    6.35
  -4   1  17   61.23   13.44
  -4   1  17   64.27   13.98
  -4  -1  17   74.49    6.93
  -4  -1  18  440.57    9.34
  -4  -1  18  446.42    9.32
  -4   1  18  326.92   17.20
  -4   1  18  409.84   18.70
  -4  -1  19   17.55    7.26
  -4   1  19   10.26   15.53
  -4   1  19    5.87   16.45
  -4  -1  19    9.83    7.42
  -4  -1  20   44.53    7.78
  -4  -1  20   54.66    8.57
   4  -2  -1  196.71    8.49
  -4  -2   1  211.75    8.62
  -4   2   1  201.31    8.31
   4   2  -1  195.32    7.28
   4  -2  -2 2575.71   17.00
  -4  -2   2 2539.95   16.14
  -4   2   2 2646.52   18.14
   4   2  -2 2681.09   16.88
   4  -2  -3  131.37    9.80
  -4   2   3  135.22    8.12
   4   2  -3  135.14    8.15
  -4  -2   3  151.99    8.11
   4  -2  -4  869.60   13.22
  -4   2   4  906.29   12.46
  -4  -2   4  853.73   10.01
  -4  -2   5    6.56    7.35
  -4   2   5   16.50    9.70
  -4  -2   5   -1.27    5.98
   4  -2  -5    9.69   10.21
  -4  -2   6   57.79    7.01
   4  -2  -6   49.24   12.55
  -4   2   6   51.65    9.20
  -4  -2   6   56.88    7.08
   4  -2  -7  194.34   13.66
  -4   2   7  237.47   11.01
  -4  -2   7  260.53    7.02
  -4  -2   7  245.38    7.11
  -4  -2   8   38.19    6.14
   4  -2  -8   39.30   13.49
  -4   2   8   40.24   11.27
  -4  -2   8   49.18    6.02
  -4  -2   9   21.01    5.71
  -4  -2   9   15.67    5.49
  -4  -2  10 1263.80   10.07
  -4  -2  10 1283.25    9.93
  -4  -2  11  148.15    5.92
  -4  -2  11  144.51    6.12
  -4  -2  12 2309.41   15.17
  -4  -2  12 2373.23   15.73
  -4  -2  13   20.83    5.45
  -4  -2  13   16.62    5.75
  -4  -2  14  544.97    7.68
  -4  -2  14  626.78    7.80
  -4  -2  15   28.97    5.97
  -4  -2  15   32.31    5.59
  -4  -2  16  216.80    6.60
  -4  -2  16  232.38    6.33
  -4   2  17   10.04    4.91
  -4  -2  17   15.17    6.06
  -4  -2  17   12.38    5.70
  -4   2  18    3.78    5.01
  -4  -2  18   18.79    7.16
  -4  -2  18   17.44    6.82
  -4  -2  19   11.78    6.10
  -4   2  19    7.45    5.05
  -4  -2  19   11.95    6.40
  -4  -2  20  242.07    8.75
  -4   2  20  216.78    6.13
  -4  -2  20  245.37    8.50
   4  -3  -1   32.89    6.28
  -4  -3   1   44.85    6.16
  -4   3   1   29.12    6.96
   4  -3  -2   68.52    6.67
  -4   3   2   80.87    6.23
  -4  -3   2   73.29    6.30
   4  -3  -3 1254.09   11.68
  -4  -3   3 1125.62    8.82
  -4   3   3 1261.20   11.70
  -4  -3   3 1265.76   10.08
  -4   3   4 1311.91   16.75
   4  -3  -4 1380.53   12.51
  -4  -3   4 1377.31    9.63
  -4  -3   4 1381.72   10.28
  -4   3   4 1341.57   11.95
  -4   3   5  996.69   12.71
   4  -3  -5  919.15   10.99
  -4   3   5  924.24   10.86
  -4  -3   5  927.13    8.65
  -4  -3   5  981.63    8.78
  -4  -3   6 3577.12   17.47
  -4   3   6 3654.28   22.27
  -4   3   6 3590.04   27.01
   4  -3  -6 3419.74   22.03
  -4  -3   6 3569.16   17.01
  -4   3   7   62.28    7.34
  -4  -3   7   84.65    5.94
  -4   3   7   65.22    7.62
  -4  -3   7   63.31    5.99
   4  -3  -7   61.03   10.65
  -4   3   8 2067.44   23.04
  -4  -3   8 2029.70   11.52
   4  -3  -8 1972.03   24.08
  -4   3   8 2147.89   15.37
  -4  -3   8 2185.25   12.51
  -4  -3   9  242.50    6.18
  -4   3   9  249.16    7.65
  -4  -3   9  248.03    5.19
  -4  -3  10  635.15    7.43
  -4  -3  10  677.36    7.42
  -4   3  10  639.41    8.40
  -4   3  11   46.61    6.15
  -4  -3  11   56.50    5.89
  -4  -3  11   55.04    5.74
  -4  -3  12   19.74    5.76
  -4   3  12   28.46    6.02
  -4  -3  12   26.29    4.56
  -4  -3  13  238.43    5.39
  -4   3  13  219.18    6.88
  -4  -3  13  253.73    6.14
  -4   3  14  353.33    7.31
  -4  -3  14  336.33    5.84
  -4  -3  14  389.78    6.68
  -4  -3  15   21.20    4.80
  -4   3  15   10.23    6.25
  -4  -3  15   30.85    5.56
  -4  -3  16  711.01    7.66
  -4   3  16  750.40    9.30
  -4  -3  16  885.94    9.85
  -4   3  17   27.84    6.41
  -4  -3  17   15.14    6.13
  -4  -3  17   37.42    5.76
  -4   3  18  389.87    8.05
  -4  -3  18  455.42    7.92
  -4  -3  18  498.77    7.86
  -4  -3  19   23.30    6.07
  -4   4   1  809.74    8.48
   4  -4  -1  813.97    8.71
  -4  -4   1  811.71    8.53
  -4  -4   1  819.63    8.50
  -4   4   2   78.99    5.76
  -4  -4   2   83.15    6.02
   4  -4  -2   81.13    5.98
  -4  -4   2   81.24    5.05
  -4  -4   3   31.25    5.61
   4  -4  -3   31.98    5.95
  -4  -4   3   33.20    5.62
  -4   4   3   33.13    6.47
  -4  -4   4    9.63    5.57
   4  -4  -4    7.02    6.84
  -4   4   4    1.41    6.41
  -4  -4   4    2.32    5.60
   4  -4  -5   89.30    7.16
  -4  -4   5   86.61    4.87
  -4   4   5   95.58    7.50
  -4  -4   5   96.71    5.81
  -4   4   6   34.88    9.10
  -4   4   6   29.56    6.67
  -4  -4   6   43.46    5.71
   4  -4  -6   29.86    7.87
  -4  -4   6   27.31    5.66
  -4  -4   7  126.61    5.99
  -4   4   7  113.70    8.68
  -4   4   7  113.92    7.78
   4  -4  -7  111.19    8.19
  -4  -4   7  122.55    5.89
   4  -4  -8  412.07   10.98
  -4  -4   8  456.50    6.89
  -4   4   8  436.85    8.93
  -4  -4   8  473.09    6.91
  -4   4   9 1074.40   11.42
  -4  -4   9 1201.35    9.21
   4  -4  -9 1130.73   20.09
  -4  -4   9 1117.94    8.94
   4  -4  -9 1384.09   19.76
  -4  -4  10  420.14    6.75
  -4   4  10  379.76    8.62
  -4  -4  10  433.87    5.94
  -4   4  11  364.63    8.40
  -4  -4  11  413.95    6.76
  -4  -4  11  406.10    5.84
  -4   4  12   79.13    6.51
  -4  -4  12   94.39    5.99
  -4  -4  12  113.90    5.90
  -4   4  13  146.73    7.63
  -4  -4  13  144.89    6.10
  -4  -4  13  151.30    5.93
  -4   4  14  277.85    8.29
  -4  -4  14  305.90    6.52
  -4  -4  14  327.81    6.69
  -4   4  15    6.47    7.41
  -4  -4  15    0.60    5.62
  -4  -4  15   -5.29    5.88
  -4   4  16    8.11    6.61
  -4  -4  16   16.87    5.83
  -4  -4  16    9.78    6.07
  -4   4  17   61.57    6.76
  -4  -4  17   70.40    5.93
  -4  -4  17   46.63    6.22
  -4   5   1  229.17    6.47
   4  -5  -1  248.32    6.75
  -4  -5   1  228.93    6.49
  -4  -5   1  237.60    6.39
  -4  -5   2  222.92    6.44
   4  -5  -2  211.62    6.73
  -4  -5   2  191.57    5.48
  -4   5   2  226.95    7.30
   4  -5  -3  154.88    6.69
  -4  -5   3  147.10    6.29
  -4  -5   3  147.86    6.27
  -4   5   3  159.13    6.34
  -4  -5   4  604.96    7.64
   4  -5  -4  621.99    8.88
  -4  -5   4  603.55    7.62
  -4   5   4  597.68    8.66
  -4  -5   5  408.68    6.03
   4  -5  -5  434.63    9.03
  -4  -5   5  450.74    7.06
  -4   5   5  455.28    8.81
   4  -5  -6   17.76    8.05
  -4  -5   6    8.34    5.89
  -4  -5   6   25.64    5.84
  -4   5   6   28.27    6.85
  -4  -5   7  331.51    6.54
   4  -5  -7  322.99    8.69
  -4  -5   7  337.93    6.61
   4  -5  -8   72.49    8.30
   4  -5  -8   77.66    8.20
  -4  -5   8   70.78    5.82
  -4  -5   8   83.41    5.77
   4  -5  -9   63.01    9.16
   4  -5  -9   70.58    9.89
  -4  -5   9   90.04    5.81
  -4  -5   9   86.80    5.88
  -4   5  10   20.35    7.60
   4  -5 -10   12.78   11.01
   4  -5 -10   18.75   12.64
  -4  -5  10   16.90    4.69
  -4  -5  10   18.14    4.66
  -4   5  11   11.31    7.53
  -4  -5  11   20.44    5.78
  -4  -5  11   27.09    5.78
  -4   5  12  103.99    7.02
  -4  -5  12  127.48    6.16
  -4  -5  12  121.03    5.07
  -4  -5  13    4.29    5.89
  -4   5  13    6.43    6.68
  -4  -5  13    1.48    5.77
  -4   5  14    7.33    7.81
  -4  -5  14   17.38    5.89
  -4  -5  14   14.30    5.83
  -4   6   1  199.43    6.47
  -4  -6   1  179.64    8.93
  -4  -6   1  198.66    6.50
   4  -6  -1  189.95    6.70
  -4  -6   1  178.96    5.39
  -4  -6   2  262.88    5.88
   4  -6  -2  311.16    8.34
  -4  -6   2  294.48    6.85
  -4   6   2  302.97    8.08
  -4   6   3  358.73    8.38
   4  -6  -3  363.66    7.79
  -4  -6   3  331.44    7.04
  -4  -6   3  350.31    7.02
  -4  -6   4   91.34    6.06
  -4  -6   4   90.43    6.14
   4  -6  -4   82.66    6.69
  -4   6   4   84.95    7.27
  -4  -6   5   40.04    5.94
   4  -6  -5   33.43    6.60
  -4  -6   5   36.79    5.87
   4  -6  -6    6.17    7.48
  -4  -6   6   -2.07    4.73
  -4  -6   6    2.83    5.82
   4  -6  -7    2.80    8.42
  -4  -6   7    0.04    4.77
   4  -6  -7   -2.34    8.05
  -4  -6   7    0.76    4.73
   4  -6  -8   11.08    8.91
   4  -6  -8    5.30    8.54
  -4  -6   8   16.44    5.82
  -4  -6   8   10.42    5.80
  -4  -6   9    4.57    6.00
   4  -6  -9    0.67    9.36
  -4  -6   9   -7.96    5.96
   4  -6  -9   -2.67    8.92
  -4  -6  10  105.38    5.17
   4  -6 -10  100.04   12.42
   4  -6 -10   88.38   10.50
  -4  -6  10  109.76    6.31
  -4  -6  11  459.24    6.55
  -3   0   1    3.73    9.96
   3   0  -1   23.38   12.12
  -3   0   2 1492.59   18.14
   3   0  -2 1490.17   17.76
  -3   0   3    3.29    9.98
   3   0  -3    4.52    9.53
  -3   0   4  106.70   10.47
   3   0  -4   87.33    9.94
  -3   0   5    7.27    8.53
   3   0  -5   -1.33    7.21
  -3   0   6  709.84   11.94
  -3   0   7    4.69    7.71
  -3   0   7    8.02    8.33
  -3   0   8  137.69    9.41
  -3   0   8  138.70    8.79
  -3   0   9    5.76    8.71
  -3   0   9   -0.45    9.27
  -3   0  10   79.61    8.37
  -3   0  10   83.51    7.18
  -3   0  11    1.30    6.44
  -3   0  11    4.96    6.71
  -3   0  12  139.70    7.55
  -3   0  13    0.88    7.12
  -3   0  14   95.53    7.95
  -3   0  15   -1.92    6.93
  -3   0  16  875.44   13.40
  -3   0  17   -1.61    7.99
  -3   0  17   -4.82    7.17
  -3   0  18   96.68    8.79
  -3   0  18  107.03    8.60
  -3   0  19    3.44    8.43
  -3   0  19    0.44    8.32
  -3   0  20   60.14    9.33
  -3   0  20   68.93   10.00
  -3   1   1   44.51    8.77
   3   1  -1   10.56    7.16
   3  -1  -1   36.44    9.05
  -3  -1   1   32.98    8.83
   3  -1  -2   67.63    9.42
  -3  -1   2   59.76    8.65
  -3   1   2   62.46   10.22
   3   1  -2   75.43    8.56
   3  -1  -3   18.72   11.28
   3   1  -3   42.23    8.01
  -3   1   3   41.16   10.32
  -3  -1   3   38.63    8.08
   3  -1  -4 1588.35   19.45
  -3  -1   4 1727.39   14.26
  -3   1   4 1812.24   20.69
   3   1  -4 1554.77   12.74
  -3  -1   5   33.34    6.01
   3  -1  -5   41.91   11.06
  -3   1   5   42.08   13.98
   3  -1  -6 3254.82   30.31
  -3  -1   6 3246.38   20.54
  -3   1   6 3230.99   33.58
  -3  -1   6 3146.83   18.93
  -3  -1   7  722.35    9.49
  -3  -1   7  710.88    9.60
  -3   1   7  684.56   21.86
  -3  -1   8 2415.99   17.15
  -3   1   8 2348.51   27.56
  -3   1   8 2179.61   29.98
  -3   1   9   19.63   15.14
  -3   1   9   23.41   11.59
  -3  -1   9   24.27    7.33
  -3   1  10 2841.89   29.15
  -3  -1  10 2768.89   18.96
  -3   1  10 2787.59   29.92
  -3   1  11   12.93   10.38
  -3   1  11   15.53   11.71
  -3  -1  11    8.87    5.45
  -3   1  12  908.47   16.75
  -3   1  12  928.23   17.31
  -3  -1  12  846.21    9.01
  -3   1  13  270.26   13.64
  -3  -1  13  297.16    7.34
  -3   1  13  275.18   12.60
  -3  -1  14   25.79    6.43
  -3   1  14   20.02   12.26
  -3   1  14   24.58   12.24
  -3   1  15   90.59   12.03
  -3  -1  15   93.02    6.95
  -3   1  15   83.06   12.88
  -3   1  16  284.40   13.73
  -3  -1  16  279.16    7.69
  -3   1  16  241.27   13.95
  -3   1  17   61.58   12.90
  -3   1  17   30.73   12.71
  -3  -1  17   72.61    7.05
  -3   1  18  430.48   16.62
  -3   1  18  345.00   16.89
  -3  -1  18  455.10    8.68
  -3   1  19   20.40   13.22
  -3   1  19   15.58    6.04
  -3  -1  19   19.66    7.44
  -3   1  19   19.26   14.96
  -3   1  20  136.25    6.66
  -3   1  20  151.58   15.55
  -3  -1  20  154.65    8.39
  -3   1  20  105.17   18.26
   3   2  -1  115.13    8.00
   3  -2  -1  106.55    8.82
  -3   2   1   97.80    7.40
  -3  -2   1   91.23    7.83
   3  -2  -2 1795.05   14.14
  -3  -2   2 1866.63   13.90
  -3   2   2 1866.82   15.34
   3  -2  -3 4377.18   25.56
  -3   2   3 4206.17   26.24
  -3  -2   3 4195.14   22.96
  -3  -2   4 8639.45   40.57
  -3  -2   4 8887.64   41.62
   3  -2  -5 1540.01   17.93
  -3  -2   5 1426.74   11.75
  -3   2   5 1460.05   16.51
  -3  -2   5 1494.16   11.89
   3  -2  -6 3005.79   31.26
  -3  -2   6 2914.37   16.73
  -3   2   6 2794.07   25.99
  -3  -2   6 3027.39   17.12
  -3   2   7   63.46   15.19
  -3  -2   7   62.05    5.54
  -3  -2   8   23.80    4.98
  -3  -2   9  160.84    4.95
  -3  -2  10  460.50    6.79
  -3  -2  11  701.24    7.76
  -3  -2  12 2523.50   16.48
  -3  -2  13  465.18    6.89
  -3   2  14 1122.92   10.53
  -3  -2  14 1184.58   10.61
  -3   2  15  110.71    5.13
  -3  -2  15  142.80    6.71
  -3  -2  16  459.40    7.36
  -3   2  16  405.58    6.41
  -3   2  17   86.85    6.14
  -3  -2  17   88.94    6.84
  -3   2  18   81.08    6.24
  -3  -2  18  102.43    6.31
  -3   2  19    5.52    6.07
  -3  -2  19    1.60    6.26
   3  -3  -1  140.76    6.79
  -3  -3   1  154.38    6.88
  -3   3   1  148.25    7.55
  -3  -3   1  134.10    6.75
   3  -3  -2  229.74    7.13
  -3   3   2  249.95    6.90
  -3  -3   2  246.77    7.05
  -3  -3   2  247.64    7.08
  -3   3   3   97.28    6.32
  -3  -3   3   89.07    6.52
   3  -3  -3   95.55    6.59
  -3  -3   3   99.81    5.43
  -3  -3   4    6.41    6.21
  -3   3   4    4.15    8.92
   3  -3  -4   11.92    7.29
  -3  -3   4   20.05    6.23
  -3   3   4   12.09    6.89
   3  -3  -5  257.52    9.03
  -3  -3   5  242.71    6.53
  -3  -3   5  242.27    6.63
  -3   3   5  247.02    9.47
  -3   3   5  243.23    8.56
  -3  -3   6  424.79    6.06
  -3   3   6  476.14    9.17
   3  -3  -6  484.98   10.19
  -3  -3   6  467.74    6.20
  -3   3   6  455.75   10.36
  -3   3   7    3.38    6.89
   3  -3  -7    4.38    9.39
  -3  -3   7   12.87    5.59
  -3   3   8 1010.24   10.48
   3  -3  -8 1091.95   23.05
   3  -3  -8  978.63   20.07
  -3  -3   8 1027.39    8.50
  -3   3   9  136.95    7.23
  -3  -3   9  152.77    5.67
  -3   3  10  561.81    7.99
  -3  -3  10  548.30    6.16
  -3   3  11   20.68    6.05
  -3  -3  11   22.31    5.58
  -3  -3  12  405.98    6.60
  -3   3  12  361.85    7.21
  -3   3  13   42.97    6.16
  -3  -3  13   60.27    5.56
  -3  -3  14   26.93    5.50
  -3   3  14   10.39    6.14
  -3   3  15    4.83    6.12
  -3  -3  15    6.51    5.43
  -3   3  16  197.65    6.87
  -3  -3  16  263.92    7.19
  -3   3  17    7.52    6.19
  -3  -3  17   14.38    5.68
  -3   3  18  229.02    6.24
  -3  -3  18  292.71    6.98
  -3  -4   1  239.10    6.51
  -3  -4   1  258.28    6.63
   3  -4  -1  248.98    6.28
  -3   4   1  254.97    6.21
  -3  -4   2  622.69    7.54
   3  -4  -2  609.29    7.93
  -3  -4   2  607.29    7.58
  -3   4   2  620.74    8.49
  -3  -4   3   29.74    5.66
  -3  -4   3   18.04    5.67
   3  -4  -3   21.28    5.82
  -3   4   3   25.59    6.51
  -3  -4   4  537.42    6.24
  -3   4   4  561.19    8.76
   3  -4  -4  571.22    8.89
  -3  -4   4  583.25    7.12
  -3  -4   5    8.43    5.64
   3  -4  -5   10.14    6.67
  -3  -4   5    6.43    4.59
  -3   4   5    7.87    6.40
  -3  -4   6  452.51    5.96
  -3  -4   6  479.23    6.95
  -3   4   6  496.26   10.38
   3  -4  -6  487.54    8.89
  -3   4   6  471.66    9.42
  -3   4   7   30.02    7.35
   3  -4  -7   28.91    8.42
  -3  -4   7   41.12    5.66
  -3  -4   7   31.51    4.62
   3  -4  -8   42.01    9.36
  -3   4   8   43.24    7.31
   3  -4  -8   48.23   10.26
  -3  -4   8   50.87    5.60
   3  -4  -9   64.96   12.43
  -3  -4   9   64.07    4.81
  -3   4   9   56.83    7.35
   3  -4  -9   66.37   11.98
  -3   4  10   57.18    7.25
  -3  -4  10   79.68    5.70
  -3   4  11   17.30    7.03
  -3  -4  11   20.77    5.62
  -3   4  12  117.33    6.52
  -3  -4  12  133.30    5.90
  -3   4  13    6.33    7.15
  -3  -4  13    0.36    5.54
  -3   4  14  277.43    7.29
  -3  -4  14  351.22    6.56
  -3   4  15   86.71    6.48
  -3  -4  15   98.15    5.81
  -3  -4  16  120.35    6.04
  -3   4  16   96.67    6.71
  -3   4  17   15.43    6.59
  -3  -4  17   29.05    5.93
  -3  -5   1  444.74    7.34
   3  -5  -1  453.87    7.48
  -3  -5   1  467.45    7.29
  -3   5   1  464.61    7.38
   3  -5  -2  172.85    6.40
  -3  -5   2  183.28    6.27
  -3   5   2  186.69    6.35
  -3  -5   2  183.51    6.38
   3  -5  -3   42.24    6.89
  -3  -5   3   43.37    5.69
  -3  -5   3   33.29    5.82
  -3   5   3   27.23    5.79
  -3   5   4   32.94    6.70
  -3  -5   4   32.22    5.78
   3  -5  -4   27.05    6.98
  -3  -5   4   27.69    5.74
   3  -5  -5   82.30    7.23
  -3  -5   5   85.60    5.97
  -3  -5   5   85.49    5.90
  -3  -5   6  140.68    6.05
   3  -5  -6  145.86    8.61
  -3  -5   6  142.22    6.11
  -3  -5   7  515.54    6.16
  -3  -5   7  489.92    6.97
   3  -5  -7  510.59   10.43
   3  -5  -7  483.90   10.71
  -3  -5   8  131.21    5.90
   3  -5  -8  125.80    9.46
   3  -5  -8  118.51    9.56
  -3  -5   8  132.74    5.95
   3  -5  -9  455.02   13.21
   3  -5  -9  466.69   11.93
  -3  -5   9  550.57    7.14
  -3  -5   9  483.66    6.04
   3  -5 -10  154.41   13.45
   3  -5 -10  156.34   13.24
  -3  -5  10  212.25    6.17
  -3   5  11  169.87    8.23
  -3  -5  11  228.24    6.27
  -3   5  12    3.36    6.47
  -3  -5  12   14.22    5.80
  -3   5  13   -0.59    6.48
  -3  -5  13   -2.28    5.66
  -3  -5  14    8.44    5.75
  -3   5  14    0.72    6.64
  -3   6   1  147.79    6.35
  -3  -6   1  119.47    8.21
   3  -6  -1  151.59    6.45
  -3  -6   1  131.34    6.35
  -3  -6   1  161.30    6.21
  -3   6   2   70.46    7.15
  -3  -6   2   71.79    6.16
   3  -6  -2   82.85    6.38
  -3  -6   2   74.91    5.99
  -3  -6   3  677.56    8.43
   3  -6  -3  707.38   10.30
  -3  -6   3  692.70    7.42
   3  -6  -4  109.79    7.60
  -3  -6   4   93.29    5.17
  -3  -6   4  104.33    5.09
  -3  -6   5  586.05    7.87
   3  -6  -5  591.08   10.41
   3  -6  -5  577.65    9.98
  -3  -6   5  581.08    6.91
   3  -6  -6    9.06    7.16
   3  -6  -6   16.42    7.42
  -3  -6   6    0.70    5.79
  -3  -6   6    6.64    5.81
   3  -6  -7   23.28    8.15
   3  -6  -7   34.96    7.63
  -3  -6   7   24.85    5.80
  -3  -6   7   24.81    5.83
  -3  -6   8   11.25    4.76
   3  -6  -8   10.55    8.57
  -3  -6   8   21.76    5.81
   3  -6  -8   10.18    8.91
   3  -6  -9   12.74    9.36
   3  -6  -9    6.01    8.95
  -3  -6   9    3.08    5.84
  -3  -6   9   14.00    5.84
  -3  -6  10    0.54    5.85
  -3  -6  10   15.80    5.95
   3  -6 -10   10.83   10.94
   3  -6 -10    5.30   10.77
  -3  -6  11  244.28    6.74
  -2   0   1   13.04   13.31
   2   0  -1    7.03   13.13
  -2   0   2 2713.07   25.39
   2   0  -2 2764.05   26.05
  -2   0   3    1.83   12.55
   2   0  -3    7.02   10.80
  -2   0   4   58.15   10.15
  -2   0   5   -3.67    8.98
  -2   0   5   -2.08    8.34
  -2   0   7    2.56    8.30
  -2   0   8 5047.36   32.68
   2   0  -9    6.42    8.04
  -2   0   9    4.85    7.92
   2   0 -10   94.35    7.43
  -2   0  10  122.76    8.27
  -2   0  11   -1.13    7.42
   2   0 -11    6.64    6.57
  -2   0  12  365.72    8.02
   2   0 -12  348.38    7.99
  -2   0  13   -1.91    6.64
   2   0 -13   -0.88    6.57
   2   0 -14  353.48    9.07
  -2   0  14  361.50    9.24
   2   0 -15    5.52    7.66
  -2   0  15   13.76    7.90
  -2   0  16 1736.04   19.61
  -2   0  17    8.18    8.17
  -2   0  18  571.91   12.88
  -2   0  19   -0.62    7.86
  -2   0  20  128.61   10.10
  -2   0  20  168.18    6.61
   2  -1  -1   24.50   10.08
  -2   1   1   24.38    9.74
   2   1  -1   17.59    7.99
  -2  -1   1   22.31    9.84
   2  -1  -2  937.76   16.06
  -2   1   2  936.70   15.40
   2   1  -2  910.63   12.73
  -2  -1   2  890.79   11.53
   2  -1  -3 1198.63   20.03
  -2   1   3 1123.18   17.70
  -2  -1   3 1099.10   12.82
  -2   1   4 1101.63   20.71
   2  -1  -4  983.00   23.94
  -2  -1   4 1034.53   10.59
  -2  -1   5   70.99    7.14
   2   1  -6  161.62    7.27
  -2  -1   6  163.12    7.13
  -2  -1   7 1641.92   13.51
   2   1  -7 1614.24   13.23
  -2  -1   8  230.06    7.47
  -2   1   8  232.20   18.37
  -2   1   8  229.55   20.50
   2   1  -8  232.45    7.67
   2   1  -9 2796.47   18.27
  -2   1   9 2669.11   28.36
  -2   1   9 2886.01   33.12
  -2  -1   9 2757.07   18.29
  -2  -1  10 1784.08   13.36
  -2   1  10 1657.81   20.28
   2   1 -10 1919.19   14.44
  -2   1  10 1887.39   24.94
  -2  -1  11  176.15    6.75
   2   1 -11  157.03    6.15
  -2   1  11  181.19   12.93
  -2   1  12 2361.85   26.85
  -2  -1  12 2440.69   17.63
   2   1 -12 2448.31   17.29
   2   1 -13  117.33    6.19
  -2  -1  13  122.26    5.97
  -2   1  13  113.95   11.01
   2   1 -14  525.38    7.91
  -2  -1  14  539.60    8.61
  -2   1  14  483.11   14.97
   2   1 -15  143.99    6.51
  -2   1  15   97.59   11.41
  -2  -1  15  149.26    7.24
  -2  -1  16  156.34    6.52
  -2   1  16  110.83   13.61
   2   1 -16  148.11    7.45
  -2   1  17  177.54    6.21
  -2  -1  17  173.91    7.68
   2   1 -17  177.05    7.68
  -2   1  17  141.36   13.16
   2   1 -18   56.15    7.60
  -2  -1  18   62.05    7.60
  -2   1  18   53.63    4.99
  -2   1  18   43.43   11.15
  -2   1  18   51.94   13.68
  -2   1  19   28.41    5.03
  -2  -1  19   28.36    7.53
  -2   1  19   29.95   10.52
  -2   1  19   19.40   14.62
  -2   1  20  149.45    5.69
  -2   1  20  130.66   13.13
  -2  -1  20  203.36    8.91
  -2   1  20  105.73   16.14
  -2  -2   1  153.37    7.56
  -2  -2   1  150.50    7.54
   2  -2  -1  145.07    7.11
  -2   2   1  149.16    6.92
  -2   2   2   38.01   11.07
  -2  -2   2   31.32    7.08
  -2  -2   2   40.86    5.86
   2  -2  -2   48.09    7.75
  -2   2   2   44.42    7.61
  -2   2   3 1400.12   13.95
  -2   2   3 1544.37   16.85
   2  -2  -3 1427.97   14.12
  -2  -2   3 1494.89   12.08
   2  -2  -4 5063.81   32.08
  -2   2   4 4973.54   28.76
  -2  -2   4 5016.76   25.64
  -2   2   5  583.88   10.64
   2  -2  -5  598.78   15.37
   2   2  -5  536.85    7.67
  -2  -2   5  546.13    7.70
  -2   2   5  537.87   13.67
   2   2  -6 3179.57   17.97
  -2   2   6 3249.97   19.33
  -2  -2   6 3139.39   17.40
  -2  -2   7   27.10    6.60
  -2   2   7   26.32    6.67
   2   2  -7   19.08    6.59
   2   2  -8  100.46    6.24
  -2   2   8  100.30    6.49
  -2  -2   8   98.40    6.16
  -2   2   9   33.01    6.01
   2   2  -9   36.02    4.62
  -2  -2   9   45.06    5.48
  -2  -2  10  532.41    7.03
  -2   2  10  533.38    7.43
   2   2 -10  552.63    7.23
  -2  -2  11   26.58    5.48
  -2   2  11   26.13    5.82
   2   2 -11   30.96    5.70
  -2  -2  12  418.92    6.77
  -2   2  12  409.39    7.11
   2   2 -12  426.54    6.97
  -2   2  13   49.30    6.12
  -2  -2  13   60.85    6.36
   2   2 -13   43.90    5.78
  -2   2  14  793.22    8.73
  -2  -2  14  842.84    9.00
   2   2 -14  823.08    8.87
  -2  -2  15  181.64    6.12
  -2   2  15  152.41    6.29
   2   2 -15  157.73    6.29
  -2   2  16  150.91    5.30
  -2  -2  16  181.23    7.11
   2   2 -16  148.80    6.43
   2   2 -17   97.50    7.23
  -2   2  17   92.39    6.11
  -2  -2  17  101.22    6.18
   2   2 -18  306.77    8.34
  -2   2  18  283.77    7.18
  -2  -2  18  363.98    7.69
   2   2 -19   10.97    6.50
  -2   2  19   16.13    6.24
  -2  -2  19   24.86    6.45
  -2  -3   1  290.36    7.67
   2  -3  -1  250.67    7.30
  -2   3   1  222.18    7.16
  -2  -3   1  251.62    7.61
  -2  -3   2 3153.48   17.85
   2  -3  -2 3241.93   20.12
  -2   3   2 3092.70   19.86
  -2  -3   2 3189.51   17.57
  -2  -3   3  488.21    6.76
   2  -3  -3  517.40    9.20
  -2   3   3  504.40    9.25
  -2  -3   4 1250.07    9.98
  -2   3   4 1266.14   14.93
   2  -3  -4 1247.50   12.48
  -2   3   4 1193.99   12.98
  -2   3   5  106.47    8.13
  -2   3   5  104.25    8.01
  -2  -3   5  115.79    6.22
   2  -3  -5  114.31    8.26
   2   3  -6   10.18    5.63
   2  -3  -6    7.05    7.72
  -2   3   6    5.88    7.16
   2  -3  -6   10.19    8.35
  -2  -3   6   14.30    5.69
  -2   3   7   25.25    6.08
   2  -3  -7   19.53    9.58
  -2  -3   7   26.85    5.59
   2   3  -7   27.04    5.59
   2  -3  -7   25.43   10.05
  -2  -3   8 1207.79    8.95
   2  -3  -8 1156.82   21.06
   2  -3  -8 1010.05   22.37
   2   3  -8 1164.93    8.83
  -2   3   8 1158.57   10.69
  -2   3   9    0.11    5.73
  -2  -3   9   20.06    5.28
   2   3  -9    6.30    5.36
  -2   3  10 1053.38    9.70
  -2  -3  10 1078.94    8.05
   2   3 -10 1058.27    7.98
  -2   3  11  572.39    7.81
  -2  -3  11  618.41    6.50
   2   3 -11  637.55    7.42
  -2  -3  12  414.83    6.57
  -2   3  12  358.41    7.21
   2   3 -12  388.63    6.65
  -2   3  13  390.23    7.26
  -2  -3  13  405.60    5.88
   2   3 -13  404.75    5.95
  -2   3  14   77.88    5.13
  -2  -3  14   88.48    5.70
   2   3 -14   91.16    5.89
  -2   3  15   15.82    6.06
  -2  -3  15   14.55    4.59
   2   3 -15   12.32    5.76
   2   3 -16   67.39    6.00
  -2   3  16   72.89    6.30
  -2  -3  16   63.71    5.77
   2   3 -17   12.40    6.03
  -2  -3  17   28.35    6.76
  -2   3  17   16.82    6.26
   2   3 -18   91.09    6.55
  -2  -3  18  119.77    6.36
  -2   3  18   96.70    6.62
  -2  -4   1   27.07    5.66
  -2   4   1    0.13    6.27
   2  -4  -1   -3.04    5.50
  -2  -4   1   20.59    5.62
  -2   4   2  126.93    5.93
   2  -4  -2  151.96    6.06
  -2  -4   2  143.08    5.96
  -2  -4   2  127.68    4.95
   2  -4  -3   95.37    5.91
  -2   4   3   97.37    6.66
  -2  -4   3  101.20    5.68
  -2  -4   3   99.52    5.63
   2  -4  -4   74.55    6.84
  -2  -4   4   72.76    5.59
  -2   4   4   60.52    6.78
   2  -4  -5  635.87    9.30
  -2  -4   5  631.82    7.25
   2  -4  -6  623.71   10.73
   2  -4  -6  645.12   10.45
  -2  -4   6  653.83    7.43
   2  -4  -7  867.94   12.11
  -2  -4   7  874.94    7.21
   2  -4  -7  858.89   13.52
  -2   4   7  881.16   10.78
  -2   4   8  594.56    9.44
   2   4  -8  619.00    6.40
   2  -4  -8  613.74   12.60
   2  -4  -8  591.22   13.62
  -2  -4   8  680.53    7.37
   2   4  -9  122.65    5.82
   2  -4  -9   90.01   12.37
   2  -4  -9   91.57   11.45
  -2   4   9   98.48    7.26
  -2  -4   9  108.37    5.84
  -2   4  10   22.90    5.96
  -2  -4  10   22.83    4.48
   2   4 -10   31.12    5.54
   2   4 -11   27.42    4.63
  -2   4  11   27.41    6.09
  -2  -4  11   47.17    5.55
   2   4 -12   78.36    5.86
  -2   4  12   69.52    7.10
  -2  -4  12   86.96    5.71
   2   4 -13   10.01    4.56
  -2   4  13    8.93    6.08
  -2  -4  13   12.64    5.44
   2   4 -14   21.80    5.79
  -2   4  14   27.85    6.18
  -2  -4  14   32.24    5.58
   2   4 -15  110.26    6.10
  -2   4  15   88.83    7.43
  -2  -4  15  107.29    5.90
   2   4 -16  135.64    6.50
  -2   4  16  128.92    7.84
  -2  -4  16  170.31    6.32
  -2  -5   1  488.39    7.53
   2  -5  -1  519.00    7.55
  -2  -5   1  527.38    7.48
  -2   5   1  507.20    7.52
   2  -5  -2  273.14    6.72
  -2  -5   2  255.59    5.58
  -2  -5   2  284.80    6.45
  -2   5   2  257.84    6.71
  -2   5   3   36.61    5.84
   2  -5  -3   31.11    5.87
  -2  -5   3   31.21    5.67
  -2  -5   3   35.01    5.81
  -2  -5   4  131.70    6.05
   2  -5  -4  127.97    7.16
  -2  -5   4  117.49    6.00
   2  -5  -5  122.39    7.21
   2  -5  -5  138.57    7.22
  -2  -5   5  136.59    5.07
   2  -5  -6    5.73    6.98
  -2  -5   6   15.61    5.59
   2  -5  -6   16.18    6.97
   2  -5  -7    5.94    7.84
   2  -5  -7   13.45    7.90
  -2  -5   7   14.65    5.55
   2  -5  -8    7.80    8.80
   2  -5  -8   12.67    9.04
  -2  -5   8   14.94    4.56
   2  -5  -9  255.64   10.81
  -2  -5   9  288.42    6.22
   2  -5  -9  239.82   10.69
   2  -5 -10   52.13   13.28
   2  -5 -10   55.00   11.98
  -2  -5  10   79.57    5.70
  -2  -5  11  147.62    5.03
  -2   5  12  218.09    7.41
  -2  -5  12  285.74    6.54
  -2   5  13   14.44    6.56
  -2  -5  13   17.30    4.70
  -2   5  14  110.67    7.12
  -2  -5  14  156.22    6.25
  -2  -6   1    9.09    7.02
   2  -6  -1   26.65    6.76
  -2  -6   1    7.67    5.61
  -2  -6   1    9.25    6.75
  -2  -6   2   78.93    7.62
   2  -6  -2   99.88    7.07
  -2  -6   2   80.42    6.08
  -2  -6   2   96.87    5.86
  -2  -6   3  328.11    6.96
   2  -6  -3  349.08    7.56
  -2  -6   3  333.61    6.82
   2  -6  -4  328.88    8.65
  -2  -6   4  306.96    6.84
   2  -6  -4  347.74    8.65
  -2  -6   4  331.77    6.82
   2  -6  -5  856.99   12.21
  -2  -6   5  872.37    8.95
   2  -6  -5  884.40   12.43
  -2  -6   5  932.04    9.00
   2  -6  -6  123.98    7.75
   2  -6  -6  107.86    7.70
  -2  -6   6  122.17    5.98
  -2  -6   6  132.81    6.00
   2  -6  -7   90.95    8.69
  -2  -6   7   85.81    5.89
  -2  -6   7   91.71    5.96
   2  -6  -7   78.04    8.50
   2  -6  -8   40.08    8.42
   2  -6  -8   42.98    8.66
  -2  -6   8   47.87    5.91
  -2  -6   8   43.56    4.80
   2  -6  -9   45.01   10.23
  -2  -6   9   49.78    5.99
   2  -6  -9   34.22    9.34
   2  -6 -10   17.49   10.51
   2  -6 -10   26.27   10.94
  -2  -6  10   30.83    4.89
  -2  -6  11   16.59    4.93
   2  -6 -11    8.42   15.97
   2  -6 -11    8.11   17.02
  -2  -7   1  148.46    9.57
  -2  -7   1  167.20    6.97
   2  -7  -1  183.75    6.97
  -2  -7   2   22.68    7.27
   2  -7  -2   25.02    6.39
  -2  -7   2   28.32    4.94
  -2  -7   2   26.23    6.29
   1   0  -1    0.53   10.55
  -1   0   1    1.94   10.75
   1   0  -2   12.14   11.64
  -1   0   2   13.05   11.88
  -1   0   3    6.00   11.76
   1   0  -4   87.81   11.32
  -1   0   4   85.85   11.06
   1   0  -5   -1.08    8.59
  -1   0   5   -1.45    8.35
   1   0  -6 3290.57   25.03
  -1   0   6 3207.82   23.04
  -1   0   7   -4.01    7.55
   1   0  -7   -4.27    8.45
   1   0  -8 6200.81   38.47
   1   0  -9    3.87    8.72
  -1   0   9   12.27    8.07
  -1   0  10 1775.13   15.06
   1   0 -10 1699.83   14.78
  -1   0  11   -1.19    6.87
   1   0 -11   -6.51    7.39
   1   0 -12 1204.17   12.90
  -1   0  12 1184.53   12.65
  -1   0  13    3.80    6.99
   1   0 -13   -2.44    6.63
  -1   0  14  439.89    9.36
   1   0 -14  409.46    8.78
  -1   0  15   -6.11    7.31
   1   0 -15   -3.87    6.99
  -1   0  16  804.10   13.03
   1   0 -16  843.27   12.52
   1   0 -17   -8.51    7.19
  -1   0  17   -1.40    8.35
  -1   0  17   -0.05    4.60
   1   0 -18  603.99   12.28
  -1   0  18  562.87   12.45
  -1   0  18  652.95    8.53
  -1   0  19    2.32    7.92
  -1   0  19    8.40    5.83
   1   0 -19   -1.90    8.37
  -1   0  20  190.02    6.80
  -1   0  20  157.67    9.87
  -1  -1   1   34.54    8.25
  -1   1   1   50.28   15.96
  -1   1   1   39.99   11.26
   1  -1  -1   40.20    9.89
  -1  -1   1   40.87    8.31
   1  -1  -2 3161.82   29.21
  -1   1   2 2957.38   28.20
  -1  -1   2 3110.99   22.61
   1   1  -2 3214.67   23.04
   1   1  -3  521.42   10.42
   1  -1  -3  540.13   19.63
  -1  -1   3  491.42   10.36
  -1   1   3  492.13   20.11
   1   1  -5  347.62    8.14
  -1  -1   5  300.61    6.83
  -1  -1   6 3343.69   20.81
   1   1  -6 3355.56   21.09
  -1  -1   7  187.58    6.31
   1  -1  -7  195.47   16.07
  -1   1   7  196.26   20.83
   1   1  -7  208.61    7.56
  -1  -1   8   75.37    7.95
   1   1  -8   65.21    6.98
   1  -1  -8   61.88   13.07
  -1   1   8   70.96   16.95
  -1   1   9   49.65   13.79
  -1  -1   9   89.51    7.56
   1  -1  -9   75.32   10.78
   1   1  -9   90.28    6.72
  -1   1  10  342.10   13.84
  -1  -1  10  515.42    7.61
   1   1 -10  513.92    7.79
   1  -1 -10  512.56   12.70
  -1   1  11   21.11   10.93
  -1  -1  11   34.75    6.41
   1   1 -11   29.39    5.62
   1  -1 -11   28.78    8.37
  -1  -1  12 1716.65   13.22
   1   1 -12 1726.71   13.14
  -1   1  12 1588.20   20.48
   1  -1 -12 1728.79   19.45
  -1   1  13   12.13    5.59
  -1  -1  13    3.04    5.74
   1  -1 -13   17.25    8.90
   1   1 -13   19.91    6.57
  -1   1  13   16.43   11.70
  -1   1  14  663.09    7.82
  -1  -1  14  696.44    9.44
  -1   1  14  614.65   15.05
   1   1 -14  688.31    9.38
   1  -1 -14  675.46   13.27
   1   1 -15    7.14    6.77
  -1  -1  15   12.19    6.89
  -1   1  15   -0.55    5.55
  -1   1  15    1.63   11.08
   1  -1 -15    5.71    8.43
   1  -1 -16  435.08   12.60
  -1   1  16  396.52    6.15
  -1  -1  16  415.90    7.90
  -1   1  16  350.05   14.03
   1   1 -16  439.57    8.71
  -1   1  17   28.98    4.71
  -1  -1  17   23.87    6.39
   1   1 -17   17.15    7.18
  -1   1  17   33.76   12.53
  -1   1  18   42.57    5.02
  -1  -1  18   37.82    6.59
   1   1 -18   35.64    6.51
  -1   1  18   22.40   12.95
   1   1 -19    1.59    7.33
  -1  -1  19    1.84    7.58
  -1   1  19    1.88    6.07
  -1   1  19   -4.94   12.50
  -1  -1  20   30.73    5.04
  -1  -1  20   32.06    8.13
  -1   1  20   44.24    6.38
   1   1 -20    6.23    7.92
  -1   1  20   33.58   13.70
   1  -2  -1 1623.48   19.40
  -1   2   1 1609.31   13.73
  -1  -2   1 1642.35   13.18
   1  -2  -1 1624.75   13.99
   1   2  -2   39.97    6.80
   1  -2  -2   41.61    8.81
  -1   2   2   38.35    7.54
   1  -2  -2   38.12    7.23
  -1  -2   2   39.16    6.86
  -1   2   3   19.07    7.16
  -1   2   3   20.65    8.23
   1   2  -3   23.74    6.65
   1  -2  -3   16.02    7.19
  -1  -2   3   16.39    6.65
   1  -2  -4 1749.39   17.53
  -1   2   4 1769.47   14.82
  -1  -2   4 1772.14   12.87
   1   2  -4 1739.39   12.74
   1  -2  -5  640.15   15.21
  -1   2   5  681.90    9.74
   1  -2  -5  691.83   15.18
  -1  -2   5  660.31    7.97
   1   2  -5  646.67    7.87
  -1   2   6 4286.70   22.47
  -1  -2   6 4188.87   22.33
   1   2  -6 3839.94   20.20
  -1   2   7  281.29    7.60
   1   2  -7  281.52    7.17
  -1  -2   7  282.65    6.09
  -1   2   8  556.62    7.79
  -1  -2   8  584.80    7.51
   1   2  -8  567.64    7.49
  -1   2   9  117.37    6.12
  -1  -2   9  114.86    5.70
   1   2  -9  103.99    5.79
  -1   2  10 1342.68   10.09
  -1  -2  10 1364.68   10.21
   1   2 -10 1379.66   10.15
  -1   2  11    9.38    5.53
  -1  -2  11   12.85    5.45
   1   2 -11   11.77    5.56
  -1   2  12  186.70    5.40
  -1  -2  12  219.45    6.24
   1   2 -12  217.47    6.25
  -1   2  13   67.78    5.93
  -1  -2  13   78.44    5.71
   1   2 -13   80.48    5.80
  -1   2  14  208.35    6.49
  -1  -2  14  204.72    6.36
   1   2 -14  215.70    6.40
   1   2 -15  140.20    6.14
  -1  -2  15  142.29    6.09
  -1   2  15  143.64    6.32
  -1   2  16   14.67    4.68
  -1  -2  16   14.56    5.91
   1   2 -16    9.30    6.81
  -1   2  17   11.99    6.01
  -1  -2  17   16.09    5.96
   1   2 -17   16.63    6.84
  -1  -2  18  128.21    6.64
  -1   2  18  106.17    6.37
   1   2 -18   99.95    7.40
  -1   2  19   10.99    5.00
  -1  -2  19   11.64    6.51
   1   2 -19    9.65    6.34
   1  -3  -1  380.80    7.71
   1  -3  -1  393.27   11.68
  -1  -3   1  394.18    7.83
  -1   3   1  370.52    7.74
   1   3  -2  969.35    9.49
  -1   3   2  939.44   10.54
   1  -3  -2 1067.53   14.79
  -1  -3   2  964.19    9.48
   1  -3  -2  943.33   10.24
  -1   3   3  719.53   10.37
   1  -3  -3  774.14   12.43
  -1  -3   3  755.55    8.56
   1  -3  -3  770.11   10.26
   1   3  -3  729.31    8.48
   1   3  -4   50.25    5.30
  -1  -3   4   65.35    6.50
   1  -3  -4   66.05    7.28
  -1   3   5  658.17    9.51
   1  -3  -5  654.88   10.71
  -1  -3   5  676.45    7.72
   1  -3  -5  640.09   11.11
   1   3  -5  667.49    7.65
  -1   3   6  327.93    8.50
   1  -3  -6  327.44    9.83
   1  -3  -6  328.32    9.89
  -1  -3   6  357.66    6.59
   1   3  -6  329.79    6.45
  -1   3   7  734.52    8.75
   1  -3  -7  719.02   12.88
  -1  -3   7  760.72    7.63
   1  -3  -7  653.80   13.48
   1   3  -7  708.52    7.43
   1  -3  -8   50.26   10.88
  -1   3   8   45.21    6.89
   1   3  -8   44.55    5.52
  -1  -3   8   54.03    4.48
   1  -3  -8   46.50   13.66
  -1   3   9    6.94    5.80
   1   3  -9   12.90    5.29
  -1  -3   9   21.03    5.22
   1   3 -10   73.02    5.66
  -1   3  10   58.77    6.87
  -1  -3  10   83.29    5.55
  -1  -3  11  554.96    7.16
  -1   3  11  508.64    7.56
   1   3 -11  573.30    7.23
  -1   3  12   90.61    5.08
  -1  -3  12  112.62    5.83
   1   3 -12  125.30    5.91
  -1   3  13  493.82    7.72
  -1  -3  13  574.96    7.41
   1   3 -13  561.78    7.45
  -1   3  14  331.88    7.01
  -1  -3  14  408.96    6.99
   1   3 -14  405.92    7.02
  -1   3  15   23.69    4.91
  -1  -3  15   29.13    6.50
   1   3 -15   30.59    5.85
  -1   3  16  115.84    6.53
  -1  -3  16  155.47    6.15
   1   3 -16  132.62    6.28
  -1   3  17   52.07    6.23
  -1  -3  17   60.78    6.09
   1   3 -17   39.24    6.11
   1   3 -18   31.76    6.17
  -1   3  18   20.16    6.40
  -1  -3  18   43.61    6.25
   1  -4  -1  190.86    6.08
   1  -4  -1  187.63    9.23
  -1  -4   1  235.78    7.09
  -1   4   1  185.19    6.07
  -1  -4   2  129.94    5.82
   1  -4  -2  125.93    5.87
   1  -4  -2  127.71    9.27
  -1   4   2  132.32    6.73
   1  -4  -3   16.65    7.91
   1  -4  -3   15.35    6.37
  -1  -4   3    2.63    5.44
   1   4  -4   23.89    4.37
  -1  -4   4   18.74    5.33
   1  -4  -4   17.89    5.71
   1  -4  -4   23.59    6.33
   1  -4  -5   15.30    6.67
   1  -4  -5   19.16    7.09
  -1  -4   5   24.24    5.46
   1   4  -5   17.00    5.42
   1  -4  -6  381.24    9.03
   1  -4  -6  342.43    9.34
  -1  -4   6  346.08    5.56
   1   4  -6  323.67    6.29
   1  -4  -7  564.96   11.75
   1  -4  -7  629.07   10.88
  -1  -4   7  616.23    7.12
   1   4  -7  581.55    7.00
  -1   4   8 1186.60   11.12
  -1  -4   8 1193.51    8.23
   1  -4  -8 1134.48   17.18
   1  -4  -8 1268.48   16.37
   1   4  -8 1238.96    9.03
  -1   4   9  346.10    7.58
   1  -4  -9  408.98   13.12
  -1  -4   9  416.42    6.67
   1  -4  -9  372.35   14.20
   1   4  -9  418.59    6.61
   1  -4 -10  286.69   18.65
   1  -4 -10  332.55   17.70
  -1  -4  10  346.99    5.54
  -1   4  10  303.38    7.18
   1   4 -10  343.35    5.59
  -1   4  11  142.24    6.39
  -1  -4  11  167.15    5.98
   1   4 -11  150.95    5.02
   1   4 -12  143.42    5.98
  -1   4  12  112.94    6.38
  -1  -4  12  154.91    5.97
  -1   4  13   71.59    6.16
  -1  -4  13  110.52    4.78
   1   4 -13   96.78    5.85
  -1   4  14   -9.30    6.00
  -1  -4  14   12.90    5.57
   1   4 -14    8.34    4.66
  -1  -4  15    8.63    5.69
  -1   4  15   16.59    6.19
   1   4 -15   11.46    5.82
  -1   4  16   64.70    6.60
  -1  -4  16  116.17    6.15
   1   4 -16   56.14    6.27
   1  -5  -1 1120.70   18.50
  -1  -5   1 1011.59    9.69
   1  -5  -1 1043.55   10.75
  -1  -5   1 1016.31    9.49
   1  -5  -2  547.17   12.96
   1  -5  -2  549.84    8.05
  -1  -5   2  555.28    8.22
   1  -5  -3  351.19    7.95
   1  -5  -3  354.18    7.14
  -1  -5   3  368.14    7.38
   1  -5  -4  669.47   10.02
   1  -5  -4  710.52   10.03
  -1  -5   4  668.85    6.96
   1  -5  -5  307.07    8.17
   1  -5  -5  317.26    7.95
  -1  -5   5  325.88    5.61
   1   5  -6  173.11    4.97
  -1  -5   6  204.34    6.06
   1  -5  -6  190.57    7.66
   1  -5  -6  173.39    8.68
   1   5  -7   51.17    5.52
   1  -5  -7   35.30    7.34
   1  -5  -7   40.78    7.82
  -1  -5   7   30.89    5.63
   1   5  -8  137.37    5.83
   1  -5  -8  161.41    9.20
   1  -5  -8  176.17    9.59
  -1  -5   8  187.20    5.94
   1   5  -9  107.62    5.64
   1  -5  -9   96.13    9.96
   1  -5  -9   97.95    9.42
  -1  -5   9  116.71    4.77
   1  -5 -10    3.50   12.07
   1  -5 -10    3.33   10.84
  -1  -5  10    6.26    5.51
   1   5 -10   10.93    5.47
  -1  -5  11  204.44    6.08
   1   5 -11  171.82    5.06
   1   5 -12  299.62    6.67
  -1  -5  12  346.19    5.79
   1   5 -13  118.33    6.10
  -1   5  13  121.54    6.87
  -1  -5  13  137.80    6.12
   1   5 -14  120.30    6.31
  -1   5  14  109.10    7.01
  -1  -5  14  132.79    6.24
   1  -6  -1   20.38    9.26
  -1  -6   1    6.90    6.96
   1  -6  -1   10.35    5.79
  -1  -6   1   14.68    4.72
  -1  -6   1   12.82    4.52
  -1  -6   2    6.06    8.22
   1  -6  -2    3.91    5.82
  -1  -6   2   -2.63    5.56
   1  -6  -2   -1.18    5.71
  -1  -6   2    0.96    5.79
   1  -6  -3    8.07    6.89
  -1  -6   3    0.70    4.71
   1  -6  -3    7.00    5.81
  -1  -6   3   15.17    5.62
  -1  -6   4    9.48    4.62
   1  -6  -4   -0.57    7.09
   1  -6  -4    7.10    6.88
  -1  -6   4   10.01    5.59
   1  -6  -5  344.33    9.01
   1  -6  -5  351.29    8.81
  -1  -6   5  372.39    7.61
   1  -6  -6   -1.91    7.70
  -1  -6   6    1.44    5.60
   1  -6  -6    3.87    7.10
   1  -6  -7   35.90    8.31
  -1  -6   7   49.22    4.80
   1  -6  -7   49.12    8.21
   1  -6  -8   39.59    8.50
   1  -6  -8   32.91    8.55
  -1  -6   8   42.06    4.83
   1  -6  -9    6.49    9.26
  -1  -6   9   11.07    4.76
   1  -6  -9    6.22    9.43
   1  -6 -10   35.06   10.95
   1  -6 -10   38.50   10.54
  -1  -6  10   45.42    4.96
  -1  -6  11   69.01    5.17
  -1  -7   1   57.50    8.94
   1  -7  -1   72.41    6.41
  -1  -7   1   72.43    6.50
  -1  -7   1   82.12    6.30
   1  -7  -1   73.62    6.68
   1  -7  -2   39.11    6.33
  -1  -7   2   34.46    6.31
   1  -7  -2   30.78    6.57
  -1  -7   2   35.60    6.05
  -1  -7   2   32.67    8.49
  -1  -7   3   78.13    6.17
   1  -7  -3   78.35    6.90
   0   0   1    2.19   10.21
   0   0   3    4.43   10.37
   0   0  -3    4.38   11.46
   0   0   4  402.19   12.31
   0   0  -4  416.57   11.92
   0   0   5    3.22    8.36
   0   0  -5    0.07    6.85
   0   0   6  145.86    8.70
   0   0  -6  128.40    8.09
   0   0  -7    4.67    6.80
   0   0   7    4.43    8.41
   0   0   8 2810.85   20.36
   0   0  -8 2784.96   19.34
   0   0   9    4.09    6.95
   0   0  -9   -0.36    7.33
   0   0  10 3200.98   21.76
   0   0 -10 3266.05   20.71
   0   0 -11   -0.58    6.41
   0   0  11   -2.80    6.95
   0   0  12 1197.25   12.67
   0   0 -12 1203.02   11.76
   0   0  13   -4.86    7.27
   0   0 -13    4.56    6.55
   0   0  14  348.83    9.12
   0   0  14  376.18    6.66
   0   0 -14  375.42    8.47
   0   0 -15    9.21    6.96
   0   0  15   12.82    7.61
   0   0  15    3.34    5.58
   0   0 -16  164.40    8.62
   0   0  16  173.53    8.53
   0   0  16  186.95    6.23
   0   0  17    8.53    7.91
   0   0 -17    9.09    7.12
   0   0  17    5.88    5.69
   0   0 -18  297.10    9.33
   0   0  18  375.41    7.18
   0   0  18  320.59   10.32
   0   0  19    0.73    5.91
   0   0  19    2.54    8.38
   0   0 -19    0.43    8.33
   0  -1   0   12.18    9.82
   0   1   0    4.65    9.79
   0  -1  -1  226.93   11.51
   0  -1  -1  216.49   12.75
   0  -1   1  220.21   10.43
   0   1  -1  217.55   10.35
   0  -1   2 1425.12   14.89
   0  -1  -2 1506.06   17.14
   0   1   2 1495.72   17.45
   0  -1  -2 1436.03   21.53
   0   1  -2 1415.43   13.76
   0  -1  -3  723.74   18.71
   0  -1  -3  782.11   11.91
   0   1   3  700.00   18.58
   0  -1   3  708.09    9.63
   0   1  -3  717.59    9.65
   0   1   3  749.28   11.94
   0   1  -4 2339.88   16.47
   0   1   4 2267.48   16.90
   0   1   4 2202.33   26.54
   0  -1   4 2234.99   15.94
   0  -1  -4 2386.70   30.51
   0   1   5  242.58    7.90
   0   1   5  234.04   15.18
   0  -1  -5  255.20   13.48
   0  -1   5  229.38    7.47
   0   1  -5  241.90    7.35
   0   1   6 4517.88   24.28
   0  -1  -6 4762.35   33.65
   0   1  -6 4349.73   23.69
   0   1   6 4117.18   36.75
   0  -1   6 4472.05   24.22
   0   1   7  645.25    9.05
   0  -1   7  616.10    8.87
   0   1   7  612.81   17.80
   0  -1  -7  639.48   13.60
   0   1  -7  636.30    8.87
   0   1   8 1479.43   11.28
   0  -1   8 1485.03   11.75
   0  -1  -8 1471.40   16.32
   0   1   8 1513.05   21.23
   0   1  -8 1575.58   12.55
   0   1   9   59.92   12.90
   0   1   9   72.70    6.44
   0  -1   9   66.50    6.45
   0  -1  -9   66.71    9.22
   0   1  -9   73.02    6.30
   0   1  10  243.80   13.11
   0   1 -10  265.48    6.62
   0   1  10  236.50    5.44
   0  -1  10  260.65    6.69
   0  -1 -10  261.59    9.47
   0   1  11   -1.55    5.50
   0  -1  11    4.92    5.73
   0   1  11    2.32   10.73
   0  -1 -11   -4.83    7.89
   0   1 -11    0.99    5.60
   0   1 -12  168.98    6.32
   0   1  12  153.65    5.06
   0   1  12  161.30   12.27
   0  -1  12  176.14    6.25
   0  -1 -12  174.72    9.11
   0   1  13   84.85    5.77
   0   1  13   58.11   10.79
   0  -1  13  100.25    6.18
   0  -1 -13   81.56    7.96
   0   1 -13   86.73    6.05
   0  -1 -14  326.18   10.33
   0   1  14  283.93    5.58
   0  -1  14  309.42    7.17
   0   1  14  296.19   12.27
   0   1 -14  312.07    7.88
   0   1  15   67.71    5.80
   0  -1  15   81.05    7.28
   0  -1 -15   70.22    9.00
   0   1 -15   57.22    7.01
   0   1  15   52.33   10.82
   0   1  16  445.06    7.09
   0  -1 -16  435.15   11.76
   0   1  16  370.72   13.41
   0  -1  16  505.67    9.33
   0   1 -16  422.66    7.98
   0  -1  17   13.87    7.22
   0   1  17    3.86    4.65
   0  -1  17    2.79    5.67
   0   1 -17    5.94    6.92
   0   1  17    2.78   11.56
   0  -1 -17    9.51    8.20
   0  -1  18  255.85    7.94
   0  -1  18  286.00    6.77
   0   1  18  230.84    5.89
   0   1  18  175.92   13.55
   0   1 -18  194.21    7.36
   0  -1 -18  220.49   11.34
   0   1  19   -5.22    6.07
   0  -1  19    6.25    8.00
   0  -1 -19    5.86    9.49
   0  -1  19   14.42    4.92
   0   1  19   15.29   12.09
   0   1 -19   -1.61    7.50
   0  -2   0   35.60    7.05
   0   2   0   30.10    6.86
   0  -2   1   54.95    6.95
   0  -2  -1   54.50    8.36
   0   2   1   53.84    6.80
   0  -2  -1   56.38    7.69
   0   2  -1   58.23    6.82
   0  -2  -2 1370.44   14.17
   0   2  -2 1345.86   11.58
   0  -2   2 1345.48   11.64
   0  -2  -2 1294.80   13.42
   0   2  -3  466.70    7.98
   0  -2  -3  453.22    9.54
   0  -2  -3  462.87    9.91
   0  -2  -3  495.15    9.08
   0   2   3  496.05    9.56
   0  -2   3  459.93    8.10
   0   2   4  816.44   10.75
   0  -2  -4  733.07   13.06
   0  -2  -4  769.82   10.20
   0   2  -4  751.94    8.01
   0  -2  -4  756.18   12.62
   0  -2   4  763.22    8.12
   0  -2  -5   90.73   11.41
   0  -2  -5   86.34    9.78
   0   2   5  100.60    7.79
   0  -2   5   92.02    6.08
   0   2  -5   96.18    7.27
   0  -2  -6  322.91   14.28
   0  -2   6  329.45    6.69
   0   2  -6  333.22    7.77
   0   2   6  379.18    8.43
   0   2   7   24.09    6.79
   0  -2  -7   17.48   12.18
   0   2   7   16.81   10.40
   0  -2   7   23.41    5.23
   0   2  -7   11.20    6.30
   0  -2   8   22.15    4.80
   0  -2  -8   23.19   11.43
   0   2   8   28.83   11.53
   0   2   8   25.05    6.09
   0   2  -8   23.70    5.83
   0   2   9   46.25    5.79
   0  -2  -9   41.03   10.56
   0  -2   9   38.22    5.46
   0   2  -9   47.85    4.49
   0   2   9   45.58   10.64
   0   2  10  230.23   12.36
   0   2  10  232.03    5.34
   0  -2 -10  229.50   12.48
   0  -2  10  250.92    6.11
   0   2 -10  262.47    6.16
   0   2  11    5.15    5.46
   0   2  11    9.03   11.72
   0  -2  11    6.36    5.50
   0  -2 -11    6.66   11.00
   0   2 -11   -0.83    5.55
   0   2  12 1092.41    9.47
   0  -2  12 1190.67   10.12
   0   2  12 1130.33   22.02
   0  -2 -12 1096.60   18.97
   0   2 -12 1198.35    9.89
   0   2  13  108.41    5.07
   0   2 -13  123.07    6.10
   0  -2  13  143.97    6.24
   0   2  13  108.09   13.98
   0  -2 -13  114.45   12.56
   0   2  14  158.53    6.27
   0  -2  14  188.60    7.33
   0   2  14  157.61   14.75
   0   2 -14  155.27    6.27
   0  -2 -14  174.46   13.35
   0   2  15    1.99    5.82
   0  -2  15   27.29    5.83
   0   2 -15   10.48    5.71
   0   2  15   19.18   13.48
   0  -2 -15   17.36   11.99
   0   2  16   68.33    4.99
   0  -2  16   85.26    6.26
   0   2  16   52.05   15.51
   0   2 -16   65.34    6.12
   0  -2  17   74.41    6.28
   0   2  17   53.57   16.47
   0   2 -17   49.68    6.12
   0   2  17   62.51    6.11
   0   2  18    8.30    4.91
   0  -2  18    0.98    6.27
   0   2  18    5.84   16.52
   0   2 -18    6.74    6.09
   0   2  19    0.35    6.17
   0  -2  19   20.93    7.56
   0   3   0   -8.88    6.52
   0  -3   0   -0.95    6.54
   0  -3  -1   20.90    9.16
   0  -3   1    9.25    6.72
   0  -3  -1   38.61    6.66
   0   3  -1   18.37    6.67
   0  -3  -2  698.50   12.03
   0  -3   2  651.81    8.43
   0   3  -2  640.80    8.38
   0  -3  -2  734.01   10.62
   0  -3  -3  821.37    9.98
   0  -3  -3  839.06   10.12
   0  -3  -3  911.48   12.13
   0  -3   3  877.99    8.87
   0   3  -3  823.85    7.78
   0  -3  -4  809.25   10.87
   0  -3  -4  790.29   11.59
   0  -3  -4  808.98   10.33
   0  -3   4  806.63    7.62
   0   3  -4  781.18    8.34
   0  -3  -5 1920.86   16.91
   0   3   5 2015.49   16.05
   0  -3   5 2071.22   12.21
   0  -3  -5 1968.38   16.42
   0  -3  -5 1982.30   17.87
   0   3  -5 1880.99   10.96
   0  -3  -6 1582.70   16.67
   0  -3  -6 1691.38   17.49
   0   3   6 1722.23   13.22
   0   3  -6 1663.66   10.61
   0  -3   6 1752.74   10.90
   0   3   7  404.14    7.51
   0   3  -7  383.58    5.57
   0  -3   7  426.75    6.60
   0  -3  -7  386.42   10.24
   0  -3  -7  363.10   11.10
   0  -3   8  408.94    6.44
   0  -3  -8  358.16   13.36
   0   3   8  377.32    7.15
   0   3  -8  408.88    6.39
   0  -3  -8  402.14   11.61
   0  -3  -9   14.46   11.39
   0   3   9   30.23    5.84
   0  -3   9   30.22    4.44
   0   3  -9   31.10    5.48
   0  -3  -9   29.38   10.67
   0   3  10   38.55    5.87
   0  -3 -10   29.49   12.72
   0  -3  10   44.57    5.45
   0   3 -10   39.56    4.54
   0  -3 -10   38.31   12.53
   0   3 -11   24.74    5.69
   0   3  11   13.85    5.95
   0  -3  11   29.90    5.61
   0   3  12   51.62    5.93
   0  -3  12   60.78    5.67
   0   3 -12   46.06    5.77
   0   3  13  202.91    6.45
   0  -3  13  242.18    6.22
   0   3 -13  211.34    6.27
   0  -3  14  418.22    6.97
   0   3  14  343.90    7.11
   0   3 -14  388.85    6.93
   0   3  15   84.13    6.16
   0  -3  15  100.75    6.05
   0   3 -15   91.06    6.10
   0   3  16  164.96    6.46
   0  -3  16  209.48    6.55
   0   3 -16  165.95    6.41
   0   3  17   33.09    6.08
   0  -3  17   49.27    6.16
   0   3 -17   29.46    6.08
   0  -3  18  106.02    5.60
   0  -4   0  968.88   14.50
   0  -4   0  920.10    9.75
   0  -4  -1 1623.77   18.13
   0  -4   1 1632.78   12.44
   0  -4  -1 1590.15   13.09
   0   4  -1 1479.52   11.15
   0   4  -2  163.23    6.00
   0  -4  -2  187.49    8.23
   0  -4  -2  188.26    7.04
   0  -4   2  182.23    6.06
   0  -4  -2  186.42    6.12
   0  -4  -3   45.09    5.77
   0  -4  -3   49.84    5.62
   0  -4  -3   49.56    7.50
   0  -4   3   37.81    4.51
   0   4  -3   47.66    4.47
   0  -4  -4   31.31    6.79
   0  -4  -4   24.65    7.23
   0  -4  -4   18.04    6.34
   0  -4   4   24.41    5.39
   0   4  -4   23.60    5.36
   0  -4  -5   41.29    7.17
   0  -4   5   41.72    5.48
   0  -4  -5   38.47    6.96
   0  -4  -5   40.33    6.46
   0   4  -5   35.58    4.50
   0  -4  -6   22.62    7.88
   0  -4   6   16.95    5.57
   0  -4  -6   21.33    7.19
   0   4  -6   24.26    5.50
   0  -4   7  717.04    7.40
   0  -4  -7  683.11   11.81
   0  -4  -7  748.29   12.08
   0   4  -7  670.39    6.48
   0   4  -8  617.97    7.27
   0  -4  -8  549.25   12.64
   0  -4  -8  664.50   12.42
   0  -4   8  651.68    7.35
   0   4   9 1415.45   11.85
   0  -4  -9 1374.72   19.14
   0  -4   9 1513.75    9.65
   0  -4  -9 1523.76   20.64
   0   4  -9 1584.63   10.47
   0   4  10  573.38    8.38
   0  -4 -10  546.23   16.34
   0  -4  10  733.91    7.73
   0  -4 -10  694.40   16.51
   0   4 -10  706.70    7.68
   0  -4 -11  301.85   18.18
   0  -4  11  407.08    6.75
   0   4  11  312.55    7.17
   0  -4 -11  373.48   18.19
   0   4 -11  364.21    6.74
   0   4  12  211.63    7.66
   0  -4  12  274.83    6.37
   0   4 -12  242.31    5.45
   0   4  13   91.20    6.26
   0   4 -13   96.90    5.89
   0  -4  13  118.37    5.83
   0   4  14   67.42    5.25
   0  -4  14  103.32    5.93
   0   4 -14   71.12    5.98
   0   4  15   -2.40    6.05
   0  -4  15    4.14    5.75
   0   4 -15    0.70    5.80
   0  -4  16   -1.39    5.96
   0   4  16    3.05    6.26
   0   4 -16   -4.63    5.97
   0  -5   0   -0.68    8.36
   0  -5   0    9.95    5.60
   0  -5   1  172.32   10.07
   0  -5  -1  173.49    9.36
   0  -5  -1  158.07    6.23
   0  -5   1  179.55    6.14
   0  -5  -1  167.22    6.06
   0   5  -2   60.34    4.72
   0  -5  -2   48.67    8.67
   0  -5   2   95.47    5.70
   0  -5  -2   52.95    5.96
   0  -5  -2   67.59    5.78
   0   5  -3    4.33    5.59
   0  -5  -3    9.81    6.53
   0  -5   3    9.00    5.52
   0  -5  -3   15.81    6.74
   0  -5  -3   10.52    8.48
   0  -5  -4  643.01    9.77
   0  -5  -4  644.00   12.32
   0  -5   4  658.03    7.66
   0  -5  -4  676.53    9.73
   0   5  -4  639.30    7.53
   0  -5  -5   45.54    7.45
   0  -5  -5   36.38    7.04
   0  -5   5   45.84    5.73
   0  -5  -5   44.69    6.65
   0   5  -5   43.75    5.71
   0  -5  -6  313.68    9.66
   0  -5   6  356.21    6.57
   0  -5  -6  365.32    8.63
   0   5  -6  326.73    6.44
   0  -5  -7  246.00    8.66
   0  -5   7  265.07    6.23
   0  -5  -7  272.36    8.29
   0   5  -7  264.75    6.15
   0  -5  -8  157.89    8.64
   0  -5  -8  130.90    9.23
   0   5  -8  148.21    5.80
   0  -5   8  169.09    5.94
   0  -5  -9   32.53    9.81
   0  -5   9   42.50    5.58
   0  -5  -9   34.63    8.90
   0   5  -9   40.62    4.52
   0   5 -10   76.33    4.72
   0  -5  10   90.86    4.77
   0  -5 -10   68.66   11.27
   0  -5 -10   74.76   10.09
   0  -5  11    6.00    4.59
   0  -5 -11    7.28   11.64
   0  -5 -11    6.39   13.15
   0   5 -11    4.39    4.60
   0  -5  12   44.23    5.77
   0   5 -12   33.39    4.77
   0   5 -13   20.40    5.90
   0  -5  13   38.32    5.83
   0  -5  14  148.41    5.30
   0   5 -14  118.47    6.38
   0  -6   0  153.07    9.50
   0  -6   0  143.54    6.34
   0  -6   0  157.94    6.14
   0  -6   1   12.44    8.32
   0  -6  -1   19.77    7.69
   0  -6   1   18.83    5.74
   0  -6  -1   13.30    5.78
   0  -6   1   11.81    6.37
   0  -6  -1   21.41    6.03
   0  -6   2  174.50   10.10
   0  -6  -2  207.76    9.92
   0  -6  -2  189.17    7.55
   0  -6   2  210.10    6.25
   0  -6  -2  219.26    7.34
   0  -6   3  128.57   10.07
   0  -6  -3  157.27    7.30
   0  -6  -3  144.86    9.36
   0  -6   3  157.51    6.07
   0  -6  -3  150.53    6.65
   0  -6  -4  165.82    7.70
   0  -6   4  181.69    5.16
   0  -6  -4  196.53    7.61
   0  -6  -5    2.16    6.92
   0  -6   5    5.01    5.67
   0  -6  -5    3.04    7.20
   0   6  -6   15.70    5.55
   0  -6   6   20.81    5.59
   0  -6  -6   24.94    6.91
   0  -6  -6   14.91    7.22
   0   6  -7   37.80    5.73
   0  -6  -7   41.91    8.45
   0  -6   7   50.71    5.81
   0  -6  -7   49.81    7.29
   0   6  -8  157.42    5.16
   0  -6   8  200.91    6.22
   0  -6  -8  181.46    9.35
   0  -6  -8  161.48    9.59
   0   6  -9    2.22    5.76
   0  -6  -9    6.80    8.98
   0  -6   9    8.71    5.84
   0  -6  -9    0.80    8.49
   0  -6 -10   21.85   11.22
   0  -6  10   31.51    6.04
   0  -6 -10   32.92    9.72
   0   6 -10   27.72    5.88
   0  -7   0   -0.56   10.51
   0  -7   0   -0.90    6.28
   0  -7   0   -2.64    5.95
   0  -7   1   21.65   10.58
   0  -7  -1   24.38    9.79
   0  -7   1   20.96    6.01
   0  -7  -1   22.92    7.10
   0  -7   1   17.53    6.23
   0  -7  -1   42.46    7.44
   0  -7   2   17.13    9.72
   0  -7   2   21.53    6.20
   0  -7   2   16.69    5.95
   0  -7  -2   21.17    7.17
   0  -7  -2   11.16    6.50
   0  -7  -3  111.24    7.07
   1   0   0 5663.57   48.34
  -1   0   0 5827.67   48.82
   1   0   1    0.40    9.78
  -1   0  -1    2.50    9.67
  -1   0  -1   -0.83   11.44
   1   0   1    2.58    9.90
   1   0   2 1694.10   20.07
  -1   0  -2 1802.42   20.07
   1   0   2 1736.54   18.54
  -1   0  -2 1745.52   18.57
   1   0   3    7.90   12.24
  -1   0  -3    6.20   10.51
   1   0   3    0.79    7.58
   1   0   4   39.64    8.07
   1   0   4   35.57    8.73
  -1   0  -4   35.01    9.72
   1   0   5   -8.56    6.87
  -1   0  -5    9.25    7.09
   1   0   5    1.46    7.54
   1   0   6 3403.01   22.50
   1   0   6 3476.50   20.78
  -1   0  -6 3474.77   21.52
   1   0   7  -13.59    8.02
   1   0   7  -15.60    7.16
  -1   0  -7   -9.39    7.43
   1   0   8  172.15    9.56
  -1   0  -8  189.95    8.72
   1   0   8  169.26    7.07
   1   0   9   43.66    8.00
   1   0   9   30.03    6.04
  -1   0  -9   34.76    6.26
   1   0  10  611.83    9.01
   1   0  10  542.27    6.36
  -1   0 -10  603.46    8.85
   1   0  11   14.32    7.44
   1   0  11   17.52    5.41
  -1   0 -11   17.80    6.48
   1   0  12  481.60    9.62
  -1   0 -12  440.55    8.38
   1   0  12  416.99    5.80
   1   0  13   10.99    7.55
   1   0  13    6.69    5.40
  -1   0 -13   -2.78    6.52
   1   0  14  742.88    7.98
  -1   0 -14  659.03    9.79
   1   0  14  734.42   10.54
   1   0  15   -4.51    5.74
  -1   0 -15   19.83    6.85
   1   0  15    6.63    8.07
   1   0  16  153.02    5.26
  -1   0 -16  129.40    7.69
   1   0  16  152.65    8.88
   1   0  17   18.49    5.80
  -1   0 -17   10.68    6.88
   1   0  17   14.57    8.07
   1   0  18   35.88    5.91
   1   0  18    5.26    8.43
  -1   0 -18    5.38    8.18
  -1   0 -19   -2.25    7.49
   1   0  19   10.86    5.92
   1   0  19    6.35    8.83
   1  -1   0 1737.74   17.38
   1   1   0 1799.98   18.78
  -1   1   0 1700.23   17.26
  -1  -1   0 1844.76   18.84
  -1  -1  -1 1806.83   19.39
   1   1   1 1671.30   18.65
   1  -1   1 1619.10   15.85
  -1  -1  -1 1629.71   18.23
  -1   1  -1 1677.28   16.02
  -1  -1  -2   86.23   10.66
  -1  -1  -2   91.69    9.35
   1   1   2   77.91   10.59
   1   1   2  102.40    9.56
   1  -1   2   82.96    8.71
  -1   1  -2   84.04    8.66
   1   1   3  499.78   10.10
  -1  -1  -3  441.11   13.61
   1  -1   3  426.38    9.02
  -1   1  -3  455.29    9.09
   1   1   3  432.94   12.93
  -1  -1  -3  443.06    8.51
  -1  -1  -4  975.95   15.74
   1   1   4  938.65   15.55
  -1  -1  -4  994.16   11.00
   1  -1   4  917.35   10.20
  -1   1  -4  977.97   10.44
   1   1   4  959.65   11.00
   1   1   5 1870.76   13.79
   1   1   5 1783.72   20.71
   1  -1   5 1686.14   12.30
  -1   1  -5 1740.42   12.63
  -1  -1  -5 1925.50   19.40
   1   1   6 4420.29   22.80
   1  -1   6 4482.25   23.86
   1   1   6 4320.61   32.79
  -1  -1  -6 4706.85   31.71
  -1   1  -6 4324.79   23.30
   1   1   7   10.31    7.28
  -1  -1  -7    6.28   10.61
   1  -1   7    2.68    7.14
   1   1   7    3.36   13.27
  -1   1  -7   13.13    6.90
   1   1   8 2610.17   15.18
  -1  -1  -8 2624.76   19.24
   1  -1   8 2740.19   16.95
   1   1   8 2577.22   24.02
  -1   1  -8 2689.88   16.12
   1   1   9  337.00    6.84
   1  -1   9  339.99    7.19
  -1  -1  -9  325.98    9.45
   1   1   9  328.78   12.64
  -1   1  -9  350.38    7.00
   1   1  10 1238.75    9.60
   1  -1  10 1223.89   10.27
  -1  -1 -10 1216.10   12.67
   1   1  10 1203.90   16.53
  -1   1 -10 1244.82   10.11
   1   1  11  117.72    5.73
   1  -1  11  119.65    6.02
  -1  -1 -11  107.77    7.57
   1   1  11  108.98   10.71
  -1   1 -11  118.23    6.67
   1  -1  12   51.43    7.06
   1   1  12   42.00    4.66
  -1  -1 -12   45.13    7.48
   1   1  12   44.18   10.63
  -1   1 -12   57.72    5.79
   1   1  13  430.64    6.96
   1  -1  13  437.46    6.88
   1  -1  13  458.70    7.75
  -1   1 -13  430.29    7.33
  -1  -1 -13  410.09    9.50
   1   1  13  402.44   12.65
   1   1  14   84.18    5.86
   1  -1  14   71.52    7.23
   1  -1  14   80.73    5.80
   1   1  14   61.72   11.09
  -1  -1 -14   61.04    7.93
  -1   1 -14   62.97    6.81
   1  -1  15   38.23    5.58
   1   1  15   17.47   10.72
   1  -1  15   34.43    6.24
   1   1  15   37.65    4.60
  -1  -1 -15   29.45    7.81
  -1   1 -15   23.80    5.86
  -1  -1 -16  118.41    9.27
  -1   1 -16  115.02    7.23
   1   1  16  143.75    6.06
   1  -1  16  132.31    5.10
   1  -1  16  141.50    7.82
   1   1  16  106.44   11.33
   1  -1  17   90.59    7.92
   1  -1  17   73.99    5.05
   1   1  17   67.90    6.09
   1   1  17   48.42   11.21
  -1   1 -17   49.56    7.20
  -1  -1 -17   56.39    9.42
   1   1  18  104.95   11.85
   1  -1  18  162.02    7.57
   1  -1  18  162.62    5.40
   1   1  18  131.70    5.41
  -1  -1 -18  118.21    9.30
  -1   1 -18  114.53    6.87
   1  -1  19   46.14    7.21
   1   1  19   46.25    6.20
   1  -1  19   48.45    5.23
   1   1  19   40.04   11.54
  -1   1 -19   29.50    7.46
  -1  -1 -19   35.71    9.02
  -1  -2   0  785.69   10.08
   1  -2   0  820.27   10.64
  -1   2   0  767.02    9.62
  -1  -2   0  782.34   10.08
  -1  -2  -1  937.08   11.02
   1  -2   1  923.63    9.86
  -1   2  -1  942.30   10.54
  -1  -2  -1  916.54   11.55
  -1  -2  -2 4222.55   29.72
   1  -2   2 4135.65   22.15
  -1  -2  -2 4021.83   25.71
  -1   2  -2 4202.02   22.23
  -1  -2  -3 1263.74   13.69
   1  -2   3 1208.10    9.78
  -1   2  -3 1241.99    9.87
  -1  -2  -3 1299.44   12.90
   1   2   4 3343.28   21.49
  -1  -2  -4 3151.68   21.20
   1  -2   4 3124.33   17.25
   1   2   4 3102.29   23.82
  -1   2  -4 3159.12   17.36
  -1  -2  -4 2761.80   22.21
   1   2   5  256.35    8.38
  -1  -2  -5  257.27    8.10
  -1  -2  -5  275.02   12.78
   1  -2   5  250.03    7.66
  -1   2  -5  256.74    7.65
   1   2   5  237.69   10.02
  -1  -2  -6  188.81    7.32
   1  -2   6  220.18    7.16
  -1  -2  -6  187.23   11.70
  -1   2  -6  206.43    7.00
   1   2   6  207.50   10.41
   1   2   6  213.36    7.63
   1   2   7   21.13    9.94
   1  -2   7   31.99    6.08
  -1   2  -7   18.39    6.05
   1   2   7   21.43    6.47
  -1  -2  -7   13.41   11.28
   1   2   8  154.42    6.34
   1   2   8  163.49   10.44
   1  -2   8  174.33    5.90
  -1  -2  -8  155.57   10.84
  -1   2  -8  172.22    5.93
  -1  -2  -9   21.97    8.44
   1   2   9   25.98    5.69
   1  -2   9   28.97    5.44
   1   2   9   22.88    9.64
  -1   2  -9   20.69    5.50
   1   2  10   43.57    4.63
  -1  -2 -10   45.54    8.92
   1  -2  10   52.38    5.74
   1   2  10   57.57    9.28
  -1   2 -10   53.25    5.74
   1   2  11   74.18    5.84
   1  -2  11   75.65    5.80
  -1  -2 -11   61.11    8.63
   1   2  11   73.32   10.85
  -1   2 -11   67.12    5.78
   1  -2  12 1647.25   12.04
  -1  -2 -12 1318.95   15.99
   1   2  12 1492.93   11.01
  -1   2 -12 1548.47   11.30
   1   2  12 1422.64   20.69
   1   2  13  315.14    6.59
   1  -2  13  385.95    7.14
  -1  -2 -13  309.30   10.79
  -1   2 -13  332.76    6.90
   1   2  13  298.00   13.26
   1   2  14  408.39    7.14
   1  -2  14  461.73    7.57
  -1  -2 -14  365.14   11.87
  -1   2 -14  413.41    7.36
   1   2  14  337.11   14.97
   1   2  15    3.21    5.68
   1  -2  15    7.49    5.92
  -1  -2 -15   -2.38    9.32
  -1   2 -15    0.69    5.77
   1   2  15    3.63   12.14
   1   2  16   77.93    5.15
   1  -2  16   99.37    6.48
   1  -2  16  118.03    6.88
  -1  -2 -16   67.70   11.19
  -1   2 -16   62.82    6.23
   1   2  16   60.12   13.16
   1  -2  17   17.40    5.81
  -1   2 -17    4.90    6.85
   1   2  17   18.00    5.83
   1  -2  17   15.30    6.21
   1   2  17   10.11   13.42
  -1  -2 -17    5.77   11.39
   1  -2  18   74.48    6.52
   1  -2  18   92.54    7.95
   1   2  18   65.33    6.37
   1   2  18   28.43   13.45
  -1   2 -18   24.14    6.45
  -1  -2 -18   40.37   12.66
   1  -3   0 1795.63   22.50
  -1  -3   0 1583.37   12.60
  -1  -3   0 1649.64   12.77
   1  -3   0 1614.97   12.45
  -1   3   0 1633.94   13.23
  -1   3  -1  512.20    8.01
  -1  -3  -1  482.70   10.75
  -1  -3  -1  460.31    8.04
   1  -3   1  474.12    7.93
  -1  -3  -1  463.15    8.14
   1  -3   2  482.42    7.73
  -1  -3  -2  346.91    9.48
  -1   3  -2  450.14    7.56
  -1  -3  -2  324.85    7.54
  -1  -3  -2  320.49    7.78
  -1  -3  -3  128.71    7.15
   1  -3   3  132.81    6.50
  -1  -3  -3  129.03    6.81
  -1   3  -3  136.17    6.41
  -1  -3  -3  123.55    6.54
  -1  -3  -4  162.32    7.03
  -1  -3  -4  150.60    7.80
   1  -3   4  142.15    6.43
  -1   3  -4  147.77    5.18
  -1  -3  -4  154.44    7.46
  -1  -3  -5  947.32   10.51
   1  -3   5  983.43    8.48
  -1  -3  -5  911.26   11.43
  -1   3  -5  960.23    8.33
  -1  -3  -5  917.35   11.06
  -1  -3  -6  228.55    8.32
   1  -3   6  248.70    5.24
  -1  -3  -6  238.96    6.85
  -1   3  -6  230.01    5.14
   1   3   6  239.43    6.94
  -1  -3  -6  244.08    8.64
   1   3   7  142.56    6.39
  -1  -3  -7  138.52    8.87
   1  -3   7  158.67    5.78
  -1   3  -7  149.91    4.80
   1   3   8 1060.91    9.15
   1  -3   8 1172.21    8.94
  -1  -3  -8 1044.34   14.61
  -1   3  -8 1192.10    9.08
   1  -3   9   24.76    4.53
   1   3   9   21.82    5.87
  -1   3  -9   36.01    5.50
  -1  -3  -9   16.61    9.94
   1   3  10  582.76    8.07
  -1  -3 -10  565.55   14.36
   1  -3  10  692.38    7.61
  -1   3 -10  618.58    6.64
   1   3  11   41.45    5.89
  -1  -3 -11   33.70   10.48
   1  -3  11   35.08    4.72
  -1   3 -11   32.99    5.81
   1   3  12  431.11    7.48
   1  -3  12  545.75    7.53
  -1  -3 -12  399.28   13.35
  -1   3 -12  462.27    6.44
   1   3  13   41.52    4.83
   1  -3  13   40.40    5.70
  -1  -3 -13   36.82   11.44
  -1   3 -13   37.60    5.72
   1   3  14    7.30    5.83
   1  -3  14   19.94    5.89
  -1  -3 -14   15.38   14.05
  -1   3 -14   14.52    5.80
   1   3  15   99.81    6.22
   1  -3  15  134.07    6.34
  -1   3 -15  116.39    6.21
   1   3  16   37.07    6.03
   1  -3  16   56.87    6.13
  -1   3 -16   33.25    6.02
   1   3  17    0.02    4.11
   1  -3  17   35.11    6.95
   1  -3  17   31.24    6.23
   1   3  17   25.87    4.99
  -1   3 -17   16.13    6.10
  -1  -4   0 1149.80   10.17
   1  -4   0 1168.73   17.48
   1  -4   0 1180.26   10.10
  -1  -4   0 1175.84   10.14
  -1   4   0 1164.77   10.50
  -1  -4  -1  985.97    9.71
  -1  -4  -1 1069.06   13.71
   1  -4   1 1082.64    9.42
  -1  -4  -1 1036.11    9.77
  -1   4  -1 1024.26    9.02
  -1  -4  -2 1770.46   17.76
   1  -4   2 1721.41   11.76
  -1  -4  -2 1645.41   13.12
  -1  -4  -2 1704.26   13.38
  -1   4  -2 1565.19   10.24
  -1  -4  -3   81.19    6.73
  -1  -4  -3   84.44    6.09
   1  -4   3   72.49    5.74
  -1   4  -3   80.92    4.59
  -1  -4  -3   82.52    5.79
  -1  -4  -4  384.57    7.99
   1  -4   4  395.53    6.41
  -1  -4  -4  369.54    7.10
  -1   4  -4  380.35    6.27
  -1  -4  -4  383.01    8.23
  -1  -4  -5  207.71    7.17
  -1  -4  -5  208.11    7.98
  -1   4  -5  201.84    5.85
  -1  -4  -5  202.68    7.65
   1  -4   5  221.87    5.97
  -1  -4  -6  398.60    8.97
   1  -4   6  426.92    6.64
  -1  -4  -6  402.64    9.87
  -1  -4  -6  425.28    9.36
  -1   4  -6  403.07    5.64
  -1  -4  -7  161.57    7.03
   1  -4   7  186.34    5.95
  -1  -4  -7  147.85    8.40
  -1   4  -7  194.89    5.94
  -1  -4  -7  190.13    8.57
  -1  -4  -8  186.91   10.57
   1  -4   8  174.54    5.10
  -1   4  -8  175.78    6.10
  -1  -4  -8  177.59    9.64
   1  -4   9  180.13    6.03
  -1  -4  -9  157.95   10.54
  -1   4  -9  179.14    6.10
  -1  -4  -9  190.99    9.67
   1   4  10  359.32    7.47
   1  -4  10  430.91    6.76
  -1  -4 -10  346.68   12.87
  -1   4 -10  369.45    5.81
  -1  -4 -10  392.27   12.35
   1   4  11   73.72    6.31
   1  -4  11  108.59    5.86
  -1  -4 -11   86.42   10.63
  -1   4 -11   80.94    5.85
  -1  -4 -11   71.13   11.29
   1   4  12   25.91    6.10
  -1  -4 -12   30.69   11.87
   1  -4  12   42.74    4.61
  -1  -4 -12   35.66   12.15
  -1   4 -12   24.74    5.61
   1   4  13   25.56    6.05
   1  -4  13   42.10    5.69
  -1   4 -13   25.99    5.72
   1   4  14   84.42    6.37
   1  -4  14  130.68    6.07
  -1   4 -14   91.43    6.04
   1   4  15   49.32    6.41
   1  -4  15   76.12    6.03
  -1   4 -15   54.20    6.03
  -1  -5   0   83.50    8.65
   1  -5   0   82.83    9.87
   1  -5   0   97.06    5.82
  -1  -5   0   91.43    5.99
  -1  -5   0   78.79    5.81
  -1   5   0   73.06    5.90
  -1   5  -1  117.15    5.90
  -1  -5  -1  114.79    7.88
   1  -5   1  106.48    9.94
  -1  -5  -1  104.20    5.99
   1  -5   1  116.25    5.94
  -1  -5  -1  116.40    5.82
  -1   5  -2   26.67    5.60
   1  -5   2   14.82    9.70
  -1  -5  -2   10.47    7.49
  -1  -5  -2   12.39    5.87
   1  -5   2   27.71    5.57
  -1  -5  -2   23.53    5.61
  -1  -5  -3   35.78    5.77
  -1  -5  -3   28.84    7.61
  -1  -5  -3   25.96    6.04
   1  -5   3   33.04    4.59
  -1   5  -3   34.13    5.57
  -1  -5  -4  597.17   10.36
   1  -5   4  607.55    7.52
  -1  -5  -4  597.81    9.37
  -1  -5  -4  572.26    8.75
  -1   5  -4  580.61    7.33
  -1  -5  -5  179.16    8.44
   1  -5   5  185.23    6.09
  -1  -5  -5  162.95    7.63
  -1  -5  -5  177.96    7.29
  -1   5  -5  172.83    5.09
  -1  -5  -6  458.82    9.24
  -1  -5  -6  491.19    9.62
   1  -5   6  495.14    7.16
  -1  -5  -6  453.37    9.86
  -1   5  -6  467.74    6.97
   1  -5   7  633.81    7.41
  -1  -5  -7  617.83   10.96
  -1  -5  -7  561.62   10.81
  -1   5  -7  599.40    7.22
  -1  -5  -8   95.89    9.15
   1  -5   8  123.42    5.78
  -1  -5  -8  115.27    8.46
  -1   5  -8  102.89    4.72
  -1  -5  -9  110.63   10.43
   1  -5   9  131.09    5.89
  -1  -5  -9  127.30    8.75
  -1   5  -9  123.39    4.83
   1  -5  10   12.66    5.63
  -1  -5 -10    9.62   10.79
  -1  -5 -10   10.65    9.55
  -1   5 -10    5.35    4.57
   1  -5  11    6.88    5.76
  -1  -5 -11    7.41   10.45
  -1  -5 -11    7.60   12.16
  -1   5 -11   11.89    5.77
   1  -5  12    4.02    4.77
  -1  -5 -12    4.98   12.65
  -1  -5 -12    5.19   12.53
  -1   5 -12    4.09    5.81
   1  -5  13   12.23    4.81
  -1   5 -13   13.82    5.90
  -1  -6   0   19.86    8.06
   1  -6   0   17.68   10.24
  -1  -6   0   23.24    5.90
   1  -6   0   21.53    5.73
  -1  -6   0   25.99    5.67
  -1  -6  -1   62.44    7.78
   1  -6   1   67.60   10.58
   1  -6   1   74.41    5.70
  -1  -6  -1   75.17    6.82
  -1  -6  -1   83.94    7.11
  -1   6  -2   32.31    5.78
   1  -6   2   29.62   10.80
  -1  -6  -2   24.06    7.84
  -1  -6  -2   34.24    6.15
   1  -6   2   35.06    5.68
  -1  -6  -2   42.92    5.92
   1  -6   3  384.02   15.67
  -1  -6  -3  461.43    8.14
  -1  -6  -3  398.29   10.90
   1  -6   3  443.46    6.37
  -1   6  -3  431.21    7.20
  -1  -6  -3  416.70    8.85
  -1  -6  -4  111.58    8.30
   1  -6   4  116.59    6.03
  -1  -6  -4  133.53    6.45
  -1  -6  -4  116.60    7.59
  -1   6  -4  127.00    6.01
  -1  -6  -5  263.96    8.67
  -1  -6  -5  257.46    8.63
   1  -6   5  294.10    6.70
  -1  -6  -5  286.28    8.51
  -1   6  -5  281.51    6.53
  -1   6  -6  111.95    5.91
  -1  -6  -6   98.77    7.01
   1  -6   6  109.17    4.96
  -1  -6  -6  107.94    7.57
  -1   6  -7    3.23    5.68
   1  -6   7    1.02    5.77
  -1  -6  -7    3.06    7.87
  -1  -6  -7   -1.48    7.48
  -1  -6  -8    2.78    7.96
  -1   6  -8   10.61    4.67
   1  -6   8    9.12    5.81
  -1  -6  -8    3.78    8.25
   1  -6   9   22.11    5.91
  -1  -6  -9   15.35    9.26
  -1  -6  -9   10.89    9.33
  -1   6  -9   11.95    4.76
  -1   6 -10   13.42    4.87
  -1  -7   0  123.23    9.01
   1  -7   0  137.13    6.53
   1  -7   0  120.05    6.76
  -1  -7   0  137.14    6.51
  -1  -7   0  139.48    6.81
  -1  -7  -1   37.85    8.91
  -1  -7  -1   34.90    6.64
   1  -7   1   48.41    6.18
   1  -7   1   44.82    6.38
  -1  -7  -1   57.36    6.37
  -1  -7  -2   -1.12    8.79
   1  -7   2   -3.88    4.83
  -1  -7  -2    1.17    7.21
   2   0   0  572.77   16.21
  -2   0   0  602.59   14.16
  -2   0  -1    0.25   10.05
   2   0   1   -1.74   12.87
  -2   0  -1    7.82   10.30
  -2   0  -2 1268.56   16.68
   2   0   2 1169.40   14.65
  -2   0  -2 1206.13   15.12
   2   0   2 1214.94   16.51
   2   0   3   -4.02    9.25
  -2   0  -3    3.61    9.10
  -2   0  -3   -3.33    8.16
   2   0   3   -0.99    9.43
   2   0   4 1080.43   11.36
  -2   0  -4 1269.70   13.08
  -2   0  -4 1135.68   11.64
   2   0   4 1112.22   13.01
   2   0   5   42.22    5.90
  -2   0  -5   44.56    7.73
   2   0   5   44.51    8.13
   2   0   6 1352.42   13.51
   2   0   6 1306.35   11.59
  -2   0  -6 1356.24   12.78
   2   0   7    2.10    6.84
  -2   0  -7    2.43    8.52
   2   0   7    5.59    9.26
   2   0   8   18.73    8.52
   2   0   8   17.79    6.26
  -2   0  -8   23.02    6.74
   2   0   9    9.12    4.74
   2   0   9   10.77    6.86
  -2   0  -9   12.57    6.08
   2   0  10  533.46    6.34
  -2   0 -10  568.05    8.87
   2   0  10  570.73    9.87
   2   0  11   14.82    5.35
  -2   0 -11   10.39    5.71
   2   0  11    8.79    6.62
   2   0  12  172.64    8.48
   2   0  12  181.60    6.01
  -2   0 -12  158.18    7.31
   2   0  13    9.52    5.48
   2   0  13    5.89    7.82
  -2   0 -13    3.43    6.57
   2   0  14  198.88    6.22
  -2   0 -14  176.62    6.65
   2   0  14  183.75    7.89
   2   0  15  -12.47    5.71
  -2   0 -15    4.72    6.65
   2   0  15    6.34    7.08
   2   0  16  195.41    6.30
  -2   0 -16  138.33    7.45
   2   0  16  154.88    8.02
   2   0  17    4.17    5.73
  -2   0 -17   -5.29    6.92
   2   0  17   -2.63    8.59
  -2   0 -18   -3.04    7.16
   2   0  18    5.06    4.87
   2   0  18    6.28    8.84
   2  -1   0 4528.54   28.19
  -2   1   0 4438.73   28.11
  -2  -1   0 4605.94   29.80
   2   1   0 4534.83   29.74
   2  -1   1 4663.78   27.65
   2   1   1 4695.60   30.62
  -2   1  -1 4909.48   28.75
  -2  -1  -1 4794.80   30.67
  -2  -1  -2 1991.77   17.14
   2  -1   2 1790.31   13.82
   2  -1   2 1970.42   20.32
  -2   1  -2 1971.56   15.36
  -2  -1  -2 1969.23   19.22
   2   1   2 1948.30   18.28
   2   1   3   58.41   11.16
   2   1   3   62.66    6.31
   2  -1   3   48.11    7.37
   2  -1   3   59.52    7.67
  -2  -1  -3   49.19    7.71
  -2   1  -3   68.27    7.56
  -2  -1  -3   65.31   10.96
   2   1   4 1318.87   11.29
  -2  -1  -4 1302.29   11.40
   2   1   4 1319.63   15.97
   2  -1   4 1294.48   11.56
  -2   1  -4 1366.52   11.90
  -2  -1  -4 1356.38   15.63
   2  -1   4 1243.81   12.56
   2  -1   5  607.35    9.27
   2  -1   5  678.35    9.52
   2   1   5  656.64   15.10
  -2   1  -5  689.79    9.47
  -2  -1  -5  666.70    9.18
   2   1   5  747.32    8.48
  -2  -1  -5  667.44   11.86
  -2  -1  -6   37.66   10.63
   2  -1   6   27.53    6.94
   2  -1   6   38.45    7.68
   2   1   6   29.82   12.10
  -2   1  -6   37.82    7.46
  -2  -1  -6   34.77    7.55
   2   1   6   30.15    7.52
  -2  -1  -7  114.91    9.65
   2  -1   7  115.40    7.30
   2   1   7  106.79    7.18
   2  -1   7   94.47    6.70
   2   1   7   98.33   11.40
  -2   1  -7  104.37    5.83
   2   1   8  641.56    7.20
   2  -1   8  703.43    8.46
  -2  -1  -8  715.60   11.01
   2  -1   8  660.81    8.01
   2   1   8  646.24   12.84
  -2   1  -8  695.99    8.34
   2   1   9  709.73    8.00
   2  -1   9  725.36    8.45
  -2  -1  -9  683.26   10.64
   2   1   9  654.60   12.71
  -2   1  -9  737.97    8.39
   2  -1   9  686.99    7.81
   2  -1  10  614.69    7.96
   2  -1  10  578.79    7.33
   2   1  10  538.49    6.44
  -2  -1 -10  523.40    9.55
   2   1  10  512.39   11.95
  -2   1 -10  574.24    7.72
   2  -1  11   31.98    5.95
   2  -1  11   22.77    5.49
   2   1  11   29.42    5.56
  -2  -1 -11   30.87    7.50
   2   1  11   17.95    9.28
  -2   1 -11   21.88    5.69
   2  -1  12  477.10    6.37
   2   1  12  486.72    7.09
   2  -1  12  487.78    8.03
  -2  -1 -12  433.75    9.03
   2   1  12  441.07   11.99
  -2   1 -12  486.76    8.52
   2   1  13    1.97    4.61
   2  -1  13    4.45    7.02
   2  -1  13   11.02    5.67
  -2  -1 -13   12.25    7.44
   2   1  13   10.50    9.51
  -2   1 -13    4.16    5.71
   2   1  14  101.96    5.95
   2  -1  14  124.79    6.84
   2  -1  14  109.03    5.98
   2   1  14   83.98   10.17
  -2  -1 -14   81.58    7.91
  -2   1 -14   96.23    6.27
   2  -1  15    2.65    6.23
  -2   1 -15   14.07    6.55
   2  -1  15    5.29    4.55
   2   1  15   -5.81   10.66
  -2  -1 -15    5.40    7.31
   2   1  15    1.85    5.49
   2  -1  16    7.04    7.51
   2   1  16    3.48    4.65
   2  -1  16   11.21    5.72
   2   1  16   14.86   10.66
  -2  -1 -16   13.57    7.52
  -2   1 -16    1.82    5.89
   2  -1  17   86.02    7.07
   2   1  17   84.56    6.10
  -2  -1 -17   60.47    8.26
   2  -1  17   93.00    6.20
   2   1  17   64.63   11.33
  -2   1 -17   65.96    6.23
   2  -1  18   59.86    8.27
   2  -1  18   44.52    6.18
   2   1  18   50.37    5.03
   2   1  18   59.55   11.25
  -2  -1 -18   40.07    8.46
  -2   1 -18   44.53    7.20
  -2  -2   0  114.67    7.53
   2  -2   0  111.37    7.01
  -2   2   0  115.78    6.85
  -2  -2  -1  878.44   10.53
   2  -2   1  782.79    9.36
  -2   2  -1  841.87    9.48
   2   2   1  865.76   10.62
  -2  -2  -2  424.40    9.19
   2  -2   2  416.48    8.16
  -2  -2  -2  393.77    8.90
   2   2   2  420.35    9.01
  -2   2  -2  426.54    8.09
  -2  -2  -3  131.80    7.86
   2   2   3  135.35    9.35
   2  -2   3  115.76    7.55
  -2   2  -3  103.71    7.43
  -2  -2  -3  108.70    9.37
  -2  -2  -4 4703.31   30.41
   2  -2   4 4329.90   20.99
  -2   2  -4 4464.41   21.62
   2   2   4 4607.77   31.06
  -2  -2  -4 4490.13   26.51
   2   2   5   34.78    7.43
   2   2   5   42.25    9.15
  -2  -2  -5   33.11    7.17
   2  -2   5   28.51    5.83
  -2  -2  -5   27.95    9.72
  -2   2  -5   32.74    7.00
  -2  -2  -6 3995.60   22.38
   2   2   6 4134.30   21.52
   2   2   6 4168.67   30.40
   2  -2   6 4260.22   20.38
  -2   2  -6 4077.08   19.78
  -2  -2  -6 4065.51   28.89
   2   2   7  190.33    5.75
  -2  -2  -7  177.16    6.58
   2  -2   7  209.31    6.45
   2   2   7  200.65    9.23
  -2   2  -7  210.69    6.39
  -2  -2  -7  185.89   10.54
  -2  -2  -8  988.09   13.87
   2   2   8  978.13    9.21
   2  -2   8  987.56    8.69
   2   2   8  978.11   13.41
  -2   2  -8 1053.97    9.09
   2   2   9  141.69    6.07
  -2  -2  -9  123.77    8.30
   2  -2   9  138.82    5.84
  -2   2  -9  147.15    5.91
   2   2   9  126.29    9.95
   2   2  10  229.89    6.41
  -2  -2 -10  212.63    9.40
   2  -2  10  243.81    6.49
  -2   2 -10  240.84    6.45
   2   2  10  198.81    9.96
   2  -2  11   38.12    5.97
  -2  -2 -11   47.40    8.05
   2  -2  11   43.02    5.65
  -2   2 -11   46.21    5.91
   2   2  11   44.74    5.70
   2   2  11   38.29   10.19
   2   2  12  145.73    6.11
   2  -2  12  153.01    6.08
   2  -2  12  162.07    6.36
  -2  -2 -12  119.88    8.45
  -2   2 -12  125.94    6.18
   2   2  12  136.12   12.13
   2   2  13  372.99    6.94
   2  -2  13  414.63    7.13
   2  -2  13  458.93    7.55
  -2  -2 -13  324.97   10.14
  -2   2 -13  357.46    7.27
   2   2  13  316.77   12.91
   2  -2  14  587.81    7.83
   2  -2  14  634.28    8.48
  -2  -2 -14  450.54   11.09
   2   2  14  524.09    7.58
  -2   2 -14  500.93    8.64
   2   2  14  450.41   14.33
   2  -2  15   45.01    4.76
   2   2  15   38.27    5.80
   2  -2  15   49.04    6.16
  -2  -2 -15   33.41    8.53
  -2   2 -15   35.00    5.87
   2   2  15   38.40   11.90
   2   2  16  216.84    6.72
   2  -2  16  268.23    7.36
   2  -2  16  223.47    5.71
  -2  -2 -16  187.05   10.12
  -2   2 -16  182.80    6.86
   2   2  16  181.21   13.33
   2  -2  17   31.47    6.46
   2  -2  17   25.61    6.06
   2   2  17   16.87    5.95
  -2  -2 -17   19.38    9.18
  -2   2 -17   12.29    6.94
   2   2  17   21.05   11.91
   2  -2  18  233.17    7.13
  -2  -2 -18  147.24   12.08
  -2   2 -18  136.34    7.09
   2   2  18  129.90   14.61
   2  -3   0 5915.81   28.80
  -2  -3   0 6034.29   31.08
  -2   3   0 6060.74   29.24
  -2  -3   0 6097.06   30.49
  -2  -3  -1   68.29    8.09
  -2  -3  -1   40.55    7.04
   2  -3   1  117.74    6.82
  -2   3  -1  181.03    7.03
  -2  -3  -2 2371.79   19.56
   2  -3   2 2301.18   13.01
  -2   3  -2 2436.84   13.97
  -2  -3  -2 2293.06   15.79
  -2  -3  -2 2308.58   15.74
  -2   3  -3   30.34    5.95
  -2  -3  -3   40.44    6.87
  -2  -3  -3   31.24    6.49
   2  -3   3   75.79    6.23
  -2  -3  -4   61.99    6.69
   2  -3   4   86.50    6.15
  -2  -3  -4   73.01    7.48
  -2   3  -4   75.52    5.96
  -2  -3  -5   50.75    7.28
  -2  -3  -5   50.48    6.25
   2  -3   5   61.25    5.72
  -2   3  -5   44.47    5.65
  -2  -3  -6   84.89    6.21
   2   3   6   93.67    7.24
  -2  -3  -6   91.01    8.41
   2  -3   6   93.35    5.76
  -2   3  -6   88.94    5.66
   2   3   7  369.21    7.31
   2   3   7  377.37    8.93
  -2  -3  -7  346.70    7.15
   2  -3   7  374.27    6.43
  -2  -3  -7  343.86   10.09
  -2   3  -7  368.74    6.43
   2   3   8  925.94    9.35
  -2  -3  -8  886.77    9.70
   2  -3   8 1009.76    8.53
   2   3   8 1034.59   14.00
  -2  -3  -8  903.80   13.32
  -2   3  -8 1004.84    8.70
   2   3   9   61.05    6.17
   2  -3   9   60.37    5.66
  -2   3  -9   55.98    5.68
   2   3   9   51.90    8.74
  -2  -3  -9   54.16    9.07
  -2  -3 -10  599.48   12.89
   2   3  10  622.08    8.26
   2   3  10  710.02   14.28
   2  -3  10  650.68    6.81
  -2   3 -10  684.27    7.92
   2   3  11   64.19    6.09
  -2  -3 -11   62.38    9.34
   2   3  11   83.69   10.20
   2  -3  11   66.49    5.89
  -2   3 -11   73.66    4.93
  -2  -3 -12  324.56   11.55
   2   3  12  374.03    7.29
   2  -3  12  480.25    7.36
   2   3  12  442.50   14.55
  -2   3 -12  396.85    7.28
   2   3  13   66.06    6.02
   2  -3  13   68.26    5.84
   2  -3  13   69.74    6.03
  -2  -3 -13   52.67    9.22
   2   3  13   63.97   11.76
  -2   3 -13   54.10    5.96
   2  -3  14   71.18    6.10
   2  -3  14   79.13    5.09
   2   3  14   66.91   12.28
  -2  -3 -14   57.96    9.37
  -2   3 -14   65.68    6.07
   2   3  14   55.81    5.95
   2   3  15    4.71    5.88
   2  -3  15   22.58    5.94
   2  -3  15   11.39    6.02
   2   3  15   12.52   12.63
  -2  -3 -15    8.62   10.56
  -2   3 -15    3.17    5.94
   2   3  16   -6.66    5.93
   2  -3  16    3.34    6.03
   2  -3  16    2.49    6.18
   2   3  16    2.81   14.38
  -2  -3 -16    4.29   12.06
  -2   3 -16    3.59    6.03
  -2  -4   0   55.91    6.75
   2  -4   0    8.78   11.99
   2  -4   0   11.85    5.51
  -2  -4   0   41.48    5.98
  -2   4   0   10.63    5.46
  -2  -4  -1 1403.14   15.64
   2  -4   1 1171.95   22.72
  -2  -4  -1 1284.95   10.90
   2  -4   1 1342.58   10.24
  -2   4  -1 1276.03    9.75
  -2  -4  -1 1338.62   10.80
  -2  -4  -2 1125.80   12.63
  -2  -4  -2 1191.23   11.00
  -2   4  -2 1077.20    9.03
   2  -4   2 1146.26    9.42
  -2  -4  -2 1106.38   10.39
  -2  -4  -3  364.98    7.30
  -2  -4  -3  360.92    7.94
   2  -4   3  356.94    5.54
  -2   4  -3  371.82    6.34
  -2  -4  -3  373.35    7.79
  -2  -4  -4  123.67    6.84
  -2  -4  -4  135.00    7.38
   2  -4   4  130.79    5.81
  -2  -4  -4  133.41    7.00
  -2   4  -4  129.37    5.67
  -2  -4  -5   25.75    6.48
   2  -4   5   29.44    5.56
  -2  -4  -5   39.54    7.11
  -2   4  -5   39.52    5.45
  -2  -4  -5   27.30    6.69
  -2  -4  -6  146.87    7.75
   2  -4   6  168.46    5.91
  -2   4  -6  163.97    5.81
  -2  -4  -6  161.21    7.55
  -2  -4  -6  150.25    8.02
  -2  -4  -7  457.73    9.44
  -2  -4  -7  417.19    8.14
   2  -4   7  457.04    6.81
  -2   4  -7  452.51    6.78
  -2  -4  -7  504.68   10.02
  -2  -4  -8  458.44    8.42
  -2  -4  -8  449.36   11.18
   2  -4   8  517.31    7.08
  -2   4  -8  502.31    6.98
  -2  -4  -8  528.25   11.29
   2  -4   9   41.28    5.60
  -2  -4  -9   18.87    8.99
  -2  -4  -9   38.31    8.37
  -2   4  -9   30.53    5.56
   2  -4  10   42.78    5.61
  -2   4 -10   18.33    4.51
  -2  -4 -10   13.26    9.84
  -2  -4 -10   13.66    8.53
  -2  -4 -11   33.78    9.44
   2  -4  11   57.91    5.73
  -2   4 -11   24.14    5.71
  -2  -4 -11   35.85    8.84
  -2  -4 -12    5.98    9.86
   2  -4  12   12.19    5.77
  -2   4 -12   -2.33    5.69
  -2  -4 -12   12.84   10.13
   2   4  13    0.64    6.07
   2  -4  13   -1.14    5.80
  -2  -4 -13    2.49    9.91
   2  -4  13    5.20    4.70
  -2   4 -13    2.61    5.70
  -2  -4 -13    4.35   11.49
   2  -4  14   51.25    5.97
  -2  -4 -14   30.91   12.54
   2   4  14   36.64    6.32
   2  -4  14   48.24    6.19
  -2   4 -14   35.85    5.99
  -2  -4 -14   36.49   13.60
   2   4  15   29.44    6.22
   2  -4  15   18.23    6.18
   2  -4  15   38.47    6.11
  -2   4 -15   16.52    5.02
  -2  -5   0   14.42    7.43
  -2  -5   0   -2.66    5.87
  -2  -5   0   16.43    5.72
   2  -5   0   20.63    5.72
  -2   5   0   20.91    5.69
  -2  -5  -1  627.32   11.48
  -2  -5  -1  633.42    8.39
   2  -5   1  681.56    8.16
  -2  -5  -1  671.62    8.31
  -2   5  -1  652.75    7.86
  -2  -5  -2   27.86    7.61
   2  -5   2   29.29   12.85
   2  -5   2   26.78    4.65
  -2  -5  -2   29.41    5.92
  -2  -5  -2   37.90    5.78
  -2   5  -2   39.70    5.60
  -2  -5  -3  113.49    7.31
  -2  -5  -3   98.01    6.96
   2  -5   3  111.57    6.02
  -2  -5  -3  119.13    6.16
  -2   5  -3  117.29    5.87
  -2  -5  -4   -0.15    6.61
  -2  -5  -4   16.45    6.35
   2  -5   4   11.78    4.69
  -2  -5  -4   14.74    6.01
  -2   5  -4    5.51    4.64
  -2  -5  -5    7.72    6.57
   2  -5   5    0.22    5.57
  -2  -5  -5    4.84    6.18
  -2  -5  -5   12.81    6.77
  -2   5  -5    4.36    5.47
   2  -5   6   11.30    5.77
  -2  -5  -6    8.92    7.49
  -2  -5  -6   -0.54    7.12
  -2  -5  -6    6.88    6.70
  -2   5  -6    7.70    5.68
  -2  -5  -7   63.24    7.92
  -2  -5  -7   68.37    7.77
   2  -5   7   83.99    5.86
  -2  -5  -7   75.47    7.43
  -2   5  -7   63.85    4.74
  -2  -5  -8   25.52    9.63
   2  -5   8   20.82    5.72
  -2  -5  -8   29.89    7.24
  -2   5  -8   16.88    4.63
   2  -5   9  162.80    5.16
  -2  -5  -9  145.84    9.84
  -2  -5  -9  178.05    9.36
  -2   5  -9  153.80    5.14
   2  -5  10   37.86    4.82
  -2  -5 -10   30.44   10.20
  -2  -5 -10   37.01    8.45
  -2   5 -10   20.13    5.81
   2  -5  11  226.84    6.57
  -2  -5 -11  179.33   10.94
  -2  -5 -11  161.85   11.96
  -2   5 -11  163.62    6.48
  -2  -5 -12   89.31   11.24
   2  -5  12  121.56    6.35
  -2  -5 -12   87.57   11.79
  -2   5 -12   89.21    6.31
  -2  -6   0    8.93    7.19
  -2  -6   0    7.26    6.81
   2  -6   0    4.91    6.63
  -2  -6   0   10.65    5.70
  -2   6   0   -0.03    5.72
  -2  -6  -1    8.51    7.24
   2  -6   1   11.64    5.64
  -2  -6  -1   11.15    5.97
  -2  -6  -1   -1.72    5.82
  -2   6  -1    4.75    5.63
  -2  -6  -2    9.21    6.10
  -2  -6  -2   19.18    7.55
   2  -6   2   16.82    5.64
  -2  -6  -2   21.85    5.97
  -2   6  -2   13.00    5.65
  -2  -6  -3  264.76    7.27
  -2  -6  -3  260.64    9.39
   2  -6   3  283.49    6.62
  -2  -6  -3  279.36    8.04
  -2   6  -3  262.90    6.56
  -2  -6  -4   50.75    8.02
  -2  -6  -4   64.29    6.50
   2  -6   4   66.10    5.93
  -2  -6  -4   61.75    7.26
  -2   6  -4   59.83    5.91
  -2  -6  -5  669.78   13.20
   2  -6   5  754.52    8.52
  -2  -6  -5  709.97   11.69
  -2  -6  -5  735.39   11.94
  -2   6  -5  715.67    8.27
  -2  -6  -6   42.89    8.12
   2  -6   6   59.79    6.01
  -2  -6  -6   45.96    7.49
  -2  -6  -6   58.73    7.91
  -2   6  -6   50.74    5.93
   2  -6   7  123.93    6.23
  -2  -6  -7  117.27    8.17
  -2   6  -7  119.01    6.09
  -2  -6  -7  119.42    8.50
   2  -6   8    0.66    4.81
  -2  -6  -8    0.22    7.50
  -2   6  -8   -0.19    5.81
  -2  -6  -8    4.18    8.20
  -2  -6  -9   84.74   10.84
   2  -6   9  107.98    6.35
  -2  -6  -9   90.35    9.29
  -2   6  -9   96.74    6.21
  -2  -7   0   96.94    8.55
   3   0   0 4928.58   33.90
  -3   0   0 5263.08   35.42
  -3   0  -1    5.85    8.41
   3   0   1   11.82    8.79
  -3   0  -1    3.37   10.59
   3   0   2  130.95   10.30
  -3   0  -2  146.48   10.23
  -3   0  -2  141.58    8.78
  -3   0  -3    4.73    7.10
  -3   0  -3    1.89    8.32
   3   0   3    7.63    8.71
   3   0   3    7.89    6.93
   3   0   4  700.55    9.97
  -3   0  -4  744.78   10.55
  -3   0  -4  700.12   11.33
   3   0   4  719.19   11.57
  -3   0  -5   19.24    6.76
  -3   0  -5   16.39    7.53
   3   0   5    9.56    7.17
   3   0   5   14.61    8.67
  -3   0  -6  514.63    9.57
   3   0   6  500.47    9.40
   3   0   6  502.36   10.05
   3   0   7    0.41    6.26
  -3   0  -7    1.20    7.15
   3   0   7   -3.82    8.94
  -3   0  -8 1982.16   14.66
   3   0   8 1920.36   12.84
   3   0   8 1953.60   15.78
   3   0   9    9.30    5.62
  -3   0  -9   11.42    6.03
   3   0   9    0.04    6.86
   3   0  10  659.24    7.85
  -3   0 -10  701.26   10.03
   3   0  10  650.02   10.83
   3   0  11  -16.65    5.52
  -3   0 -11   -1.77    5.89
   3   0  11   -3.26    6.85
   3   0  12  150.48    6.03
  -3   0 -12  116.92    7.35
   3   0  12  112.90    8.68
   3   0  13    8.01    4.54
  -3   0 -13   -8.23    5.79
   3   0  13    4.62    8.05
   3   0  14  127.46    6.20
  -3   0 -14   94.05    6.32
   3   0  14  115.32    7.69
   3   0  15    2.79    5.61
  -3   0 -15   -2.95    6.65
   3   0  15   11.15    7.32
   3   0  16   99.87    5.09
  -3   0 -16   91.78    6.36
   3   0  16  104.66    9.10
   3   0  17   15.05    5.74
  -3   0 -17    1.80    6.75
   3   0  17   -3.41    8.72
   3   0  18  159.75    6.69
  -3   0 -18  108.43    7.89
   3   0  18  138.12   10.09
   3  -1   0 5680.50   31.83
  -3   1   0 5796.85   32.75
   3   1   0 5737.05   33.17
  -3  -1   0 5784.71   32.91
   3  -1   1 1331.67   12.89
  -3  -1  -1 1467.37   14.69
  -3   1  -1 1407.84   13.26
   3   1   1 1363.75   14.57
  -3   1  -1 1366.90   18.59
  -3  -1  -2 4583.95   30.32
   3  -1   2 4543.74   34.90
   3  -1   2 4536.43   24.56
  -3   1  -2 4956.13   26.40
  -3  -1  -2 4716.81   29.13
  -3   1  -2 4708.37   30.68
   3   1   2 4765.96   29.87
  -3  -1  -3   73.98    7.31
   3  -1   3   56.59    7.58
   3  -1   3   93.92    8.28
  -3   1  -3   66.20    7.58
   3   1   3   57.53    9.55
  -3  -1  -3   63.51    9.15
   3   1   4  346.28    7.08
   3  -1   4  353.72    9.52
  -3  -1  -4  340.48    8.37
   3  -1   4  330.30    7.41
   3   1   4  364.07   11.23
  -3   1  -4  385.33    8.87
  -3  -1  -4  353.02   10.53
   3   1   5   62.77    6.25
   3  -1   5   64.31    6.57
   3  -1   5   64.94    7.25
   3   1   5   63.64    9.97
  -3   1  -5   69.62    7.91
  -3  -1  -5   65.12    6.19
  -3  -1  -5   66.71   10.42
   3   1   6  120.99    5.98
   3  -1   6   97.23    6.19
   3  -1   6  100.50    6.92
  -3  -1  -6   87.92    7.29
   3   1   6   92.93   10.04
  -3   1  -6  123.57    7.47
  -3  -1  -6   93.73   10.17
   3  -1   7  297.10    7.35
   3  -1   7  287.36    7.15
  -3  -1  -7  277.71    7.07
   3   1   7  289.05    7.09
   3   1   7  278.51   10.91
  -3   1  -7  293.70    7.24
  -3  -1  -7  292.86    8.54
   3  -1   8   66.29    6.37
   3  -1   8   77.83    6.09
   3   1   8   88.40    5.13
   3   1   8   65.82    8.60
  -3   1  -8   70.20    6.18
  -3  -1  -8   74.38    8.17
   3   1   9  369.27    6.84
   3  -1   9  389.96    7.36
   3  -1   9  384.24    7.68
  -3  -1  -9  344.86    9.18
   3   1   9  336.47   10.94
  -3   1  -9  341.98    7.22
   3  -1  10  284.48    7.00
  -3  -1 -10  290.10    8.51
   3   1  10  287.63    6.41
   3   1  10  288.01   10.58
  -3   1 -10  288.33    6.87
   3  -1  10  269.08    6.46
   3  -1  11  119.83    6.45
   3   1  11  104.05    6.61
   3  -1  11  117.53    5.93
  -3  -1 -11  108.99    6.67
   3   1  11   97.28    9.76
  -3   1 -11  102.08    6.22
   3  -1  12  514.85    9.08
   3   1  12  451.21    7.24
  -3  -1 -12  436.09    9.15
   3  -1  12  508.66    7.36
   3   1  12  445.22   11.86
  -3   1 -12  430.05    7.60
   3  -1  13   -7.47    7.18
   3   1  13   -3.44    5.46
   3  -1  13    4.15    5.59
  -3  -1 -13   -1.36    6.72
   3   1  13    9.30    9.24
  -3   1 -13    6.55    5.75
   3  -1  14  471.56    7.44
   3  -1  14  469.47    8.62
   3   1  14  381.35   12.02
  -3  -1 -14  352.08    8.82
  -3   1 -14  366.05    8.44
   3   1  14  429.24    7.21
   3   1  15    2.87    6.51
   3  -1  15    8.73    5.72
   3  -1  15    8.52    6.50
   3   1  15   15.58    9.54
  -3  -1 -15    8.14    6.59
  -3   1 -15   -0.68    5.79
   3  -1  16   45.27    6.99
   3   1  16   26.09    5.99
   3  -1  16   41.87    6.02
   3   1  16   18.12    9.77
  -3  -1 -16   32.37    7.62
  -3   1 -16   31.43    6.12
   3   1  17    4.71    5.79
   3  -1  17    8.83    5.89
   3   1  17    4.82    9.75
  -3  -1 -17    1.34    7.56
  -3   1 -17   10.44    5.94
   3  -1  17   -8.98    6.91
  -3  -1 -18    7.24    7.27
   3  -1  18    7.83    7.12
  -3  -2   0 1000.98   11.06
   3  -2   0  957.86   10.36
   3   2   0 1034.92   11.23
  -3   2   0 1033.69   10.57
   3   2   1  156.86    8.16
   3  -2   1  136.70    7.75
  -3   2  -1  140.43    7.62
  -3  -2  -1  149.02    8.11
  -3  -2  -2   64.84    7.96
   3  -2   2   80.17   12.05
   3  -2   2   81.78    7.53
  -3   2  -2   79.86    7.51
   3   2   2   83.34    9.17
  -3  -2  -2   79.73    8.04
  -3  -2  -3  465.37    7.85
   3  -2   3  488.83   12.52
   3  -2   3  484.63    8.46
  -3   2  -3  456.63    7.18
  -3  -2  -3  436.59    9.45
   3   2   3  462.82    9.48
  -3  -2  -4 2418.60   16.30
   3   2   4 2364.19   18.26
  -3  -2  -4 2294.58   17.75
   3  -2   4 2447.59   14.61
  -3   2  -4 2504.45   14.81
   3  -2   4 2508.49   21.03
  -3  -2  -5  940.13    8.89
   3  -2   5  945.07    8.30
   3   2   5  974.98   12.47
  -3  -2  -5  912.45   11.45
   3  -2   5  995.86   11.79
  -3   2  -5 1012.32    9.41
   3   2   6 3286.52   18.53
  -3  -2  -6 3159.79   18.16
   3  -2   6 3256.72   20.82
   3  -2   6 3329.04   16.85
   3   2   6 3253.42   23.41
  -3   2  -6 3401.43   17.69
  -3  -2  -6 3252.18   22.61
   3   2   7  340.96    7.00
  -3  -2  -7  302.32    5.91
   3  -2   7  327.40    7.86
   3  -2   7  335.17    6.58
  -3   2  -7  339.98    6.67
   3   2   7  316.90    9.62
  -3  -2  -7  326.02    9.50
   3   2   8  904.12    8.82
   3  -2   8  918.31    9.29
  -3  -2  -8  837.24    8.68
   3  -2   8  872.88    8.26
  -3   2  -8  947.07    8.86
   3   2   8  909.74   12.97
  -3  -2  -8  879.38   11.36
   3   2   9    2.84    5.75
  -3  -2  -9    5.82    7.70
   3  -2   9    7.35    6.45
   3  -2   9    9.89    4.49
  -3   2  -9    8.86    5.52
   3   2   9   -3.08    8.68
  -3  -2 -10  291.24    9.08
   3  -2  10  321.24    6.80
   3  -2  10  329.18    6.90
  -3   2 -10  311.84    6.92
   3   2  10  278.10    6.60
   3   2  10  282.62   10.54
   3   2  11   17.61    5.71
   3  -2  11    4.65    5.60
  -3  -2 -11   24.99    8.17
   3  -2  11    7.53    4.78
  -3   2 -11   14.47    5.81
   3   2  11    9.10   10.16
   3   2  12   23.60    5.66
   3  -2  12   32.62    6.05
   3  -2  12   34.01    5.78
  -3  -2 -12   26.48    7.34
  -3   2 -12   14.64    5.88
   3   2  12   11.69    9.57
   3   2  13  135.34    5.14
   3  -2  13  173.44    6.58
   3  -2  13  156.81    6.32
  -3  -2 -13  127.40    8.50
  -3   2 -13  123.56    6.49
   3   2  13  133.25   11.35
   3   2  14  149.64   11.48
   3   2  14  126.70    5.15
   3  -2  14  178.47    6.72
   3  -2  14  184.68    6.40
  -3  -2 -14  129.31    8.32
  -3   2 -14  138.98    5.48
   3   2  15    9.02    4.71
   3  -2  15   16.54    6.24
   3  -2  15   30.38    5.85
  -3  -2 -15   12.80    7.46
  -3   2 -15    8.09    5.95
   3   2  15   15.53   10.78
   3  -2  16  101.12    7.56
   3   2  16   71.19    5.07
   3  -2  16  113.53    7.19
  -3  -2 -16   63.19    8.12
  -3   2 -16   65.21    6.23
   3   2  16   69.84   11.45
   3  -2  17   11.32    6.56
   3   2  17   14.09    5.89
   3  -2  17   10.70    5.99
  -3  -2 -17    5.10    8.02
  -3   2 -17    1.57    6.10
   3   2  17   -6.42   11.01
  -3  -3   0  250.46    6.04
   3  -3   0  268.35    6.92
  -3   3   0  259.86    5.77
  -3  -3   0  268.61    7.28
  -3  -3  -1   91.82    6.77
   3  -3   1   47.42    6.15
  -3   3  -1   62.79    6.04
  -3  -3  -2 1902.99   15.74
   3  -3   2 1900.46   12.05
  -3  -3  -2 1933.37   14.69
  -3   3  -2 1846.14   11.21
  -3  -3  -3  806.75    9.67
   3   3   3  829.72   10.45
   3  -3   3  811.77    8.36
   3  -3   3  799.36   16.23
  -3   3  -3  782.22    7.34
  -3  -3  -3  793.41    9.49
   3  -3   4  491.07   11.47
   3   3   4  507.33    9.09
  -3  -3  -4  469.41    8.02
   3  -3   4  520.13    7.32
  -3   3  -4  476.25    6.23
  -3  -3  -4  467.39    8.37
  -3  -3  -5  286.48    6.96
  -3  -3  -5  388.35    8.93
   3  -3   5  289.42    5.46
   3  -3   5  303.45    8.93
   3   3   5  316.10    8.25
  -3   3  -5  318.25    6.38
   3   3   6  511.33    9.56
  -3  -3  -6  470.37    7.78
   3  -3   6  488.23    8.82
   3  -3   6  509.61    6.89
  -3  -3  -6  460.24    9.66
  -3   3  -6  504.95    6.85
  -3  -3  -7   36.65    5.94
   3   3   7   32.16    7.29
   3  -3   7   27.63    5.64
   3  -3   7   31.50    6.54
  -3  -3  -7   23.24    7.71
  -3   3  -7   37.33    5.58
   3  -3   8    9.23    6.61
   3  -3   8   10.72    5.61
   3   3   8    4.03    7.60
  -3  -3  -8    7.97    6.01
  -3   3  -8   14.29    5.54
  -3  -3  -8    0.30    8.84
   3  -3   9   29.83    6.84
   3  -3   9   30.04    5.75
   3   3   9   30.89    6.08
   3   3   9   18.77    8.08
  -3   3  -9   36.41    5.69
  -3  -3  -9   34.12    8.92
  -3  -3  -9   21.99    4.90
  -3  -3 -10  342.17    9.76
   3   3  10  316.30    7.34
   3  -3  10  378.05    7.35
   3  -3  10  392.24    6.99
  -3   3 -10  341.16    6.96
   3   3  10  364.57   11.40
   3   3  11    9.80    5.85
  -3  -3 -11   14.36    8.46
   3  -3  11    6.70    5.81
   3  -3  11   11.60    5.84
  -3   3 -11    5.22    4.71
   3   3  11    2.15    8.44
   3  -3  12  383.29    8.20
  -3  -3 -12  344.26   10.27
   3  -3  12  374.42    7.17
   3   3  12  299.43    6.23
  -3   3 -12  311.85    6.22
   3   3  12  321.92   12.21
   3  -3  13  155.49    6.52
   3  -3  13  168.03    6.40
  -3  -3 -13  113.36    9.47
   3   3  13  127.58    6.31
  -3   3 -13  114.51    6.36
   3   3  13  130.27   11.03
   3   3  14  133.24    6.39
   3  -3  14  183.56    6.69
   3  -3  14  183.54    6.69
  -3  -3 -14  129.56    9.35
  -3   3 -14  136.09    5.60
   3   3  14  143.62   11.51
   3  -3  15   12.84    4.93
   3  -3  15   -4.03    5.95
  -3  -3 -15    9.61    8.42
  -3   3 -15    0.77    5.99
   3   3  15   15.71   11.29
   3   3  15    4.01    4.82
   3   3  16   26.31    5.01
   3  -3  16   26.23    6.40
   3  -3  16   35.58    7.25
  -3  -3 -16   19.51    9.65
   3   3  16   20.67   11.87
  -3   3 -16   17.24    6.26
   3  -4   0  512.78    7.34
  -3  -4   0  503.02    7.43
  -3   4   0  470.77    6.24
  -3  -4   0  521.76    7.37
  -3  -4  -1   29.14    6.19
   3  -4   1   31.71    5.81
  -3   4  -1   35.74    5.64
  -3  -4  -1   34.79    5.81
  -3  -4  -1   35.67    5.94
  -3  -4  -2   49.68    7.29
  -3  -4  -2   46.19    5.96
   3  -4   2   46.73    5.76
  -3   4  -2   48.53    5.66
  -3  -4  -2   45.04    5.77
  -3  -4  -3    3.49    6.28
   3  -4   3    0.31    4.56
  -3  -4  -3    3.87    5.97
  -3   4  -3    0.53    4.45
  -3  -4  -3    4.53    5.65
   3  -4   4   31.72   11.16
  -3  -4  -4   25.69    6.48
   3  -4   4   27.04    5.70
  -3  -4  -4   33.81    6.35
  -3   4  -4   29.65    5.57
  -3  -4  -4   27.43    5.90
  -3  -4  -5  127.53    7.15
  -3  -4  -5  107.61    6.69
   3  -4   5  108.77    9.08
   3  -4   5  120.58    5.89
  -3   4  -5  110.37    5.85
  -3  -4  -5  108.58    7.75
  -3  -4  -6   89.60    7.09
  -3  -4  -6  107.51    6.68
   3  -4   6  103.55    8.09
   3  -4   6  102.10    5.88
  -3   4  -6   93.95    5.78
  -3  -4  -7  295.96    7.58
   3  -4   7  310.54    9.04
  -3  -4  -7  313.83    9.11
   3  -4   7  336.18    6.59
  -3   4  -7  309.78    6.52
  -3  -4  -8  614.88    9.27
   3  -4   8  678.65   10.79
   3  -4   8  711.70    7.92
  -3  -4  -8  630.19   12.09
  -3   4  -8  675.01    7.87
   3  -4   9  206.52    7.69
  -3  -4  -9  170.95    6.97
   3  -4   9  215.58    6.35
  -3  -4  -9  210.69    9.94
  -3   4  -9  184.94    6.27
   3  -4  10   92.31    5.98
   3  -4  10   94.50    7.19
  -3  -4 -10   81.34    9.33
  -3   4 -10   91.38    4.95
   3  -4  11   17.45    6.86
   3  -4  11   35.97    5.84
  -3   4 -11   16.36    5.83
  -3  -4 -11   14.79    8.82
  -3  -4 -12   31.73    9.52
   3  -4  12   52.00    7.03
   3  -4  12   45.19    5.99
  -3   4 -12   28.68    5.95
  -3  -4 -13   36.33    9.29
   3  -4  13   38.75    6.16
   3  -4  13   46.90    6.07
  -3   4 -13   26.42    5.01
   3  -4  14    7.10    6.18
   3  -4  14    8.53    6.07
  -3  -4 -14    5.25   10.31
  -3   4 -14   11.88    6.00
  -3  -5   0   22.96    7.42
   3  -5   0   18.35    5.98
  -3  -5   0   18.27    6.14
  -3  -5   0   34.45    5.94
  -3   5   0   25.86    5.86
  -3  -5  -1  953.70   15.28
   3  -5   1 1015.49    9.55
  -3  -5  -1  986.08    9.97
  -3  -5  -1 1033.10   10.12
  -3   5  -1 1022.54    9.40
  -3  -5  -2   89.87    7.66
  -3  -5  -2   79.57    6.24
   3  -5   2   90.31    6.05
  -3  -5  -2   91.29    6.08
  -3   5  -2   90.85    5.90
  -3  -5  -3  308.09    7.94
  -3  -5  -3  301.62    7.23
   3  -5   3  311.45    6.69
  -3   5  -3  308.88    6.49
  -3  -5  -3  317.53    7.14
  -3  -5  -4  451.68    9.10
   3  -5   4  508.50    7.41
  -3  -5  -4  498.84    9.32
  -3   5  -4  507.06    7.31
  -3  -5  -4  546.41    9.28
   3  -5   5  117.35   17.06
  -3  -5  -5  127.09    7.06
   3  -5   5  123.03    6.11
  -3  -5  -5  117.85    7.81
  -3   5  -5  119.36    6.00
  -3  -5  -5  124.72    7.39
  -3  -5  -6  197.68    8.71
  -3  -5  -6  177.49    7.53
   3  -5   6  188.97   12.02
   3  -5   6  199.53    6.40
  -3   5  -6  194.16    5.28
  -3  -5  -6  213.98    8.28
  -3  -5  -7    7.40    7.94
  -3  -5  -7    1.60    6.59
   3  -5   7    3.27    9.14
   3  -5   7   10.14    5.75
  -3   5  -7    3.10    4.62
  -3  -5  -7    1.99    8.28
   3  -5   8    4.27    8.49
  -3  -5  -8    6.50    6.51
  -3  -5  -8    8.83    8.48
  -3  -5  -8   -0.55    8.16
   3  -5   8    6.96    4.72
  -3   5  -8    2.12    4.65
   3  -5   9  108.05    8.22
   3  -5   9  124.22    6.09
  -3  -5  -9  103.60    9.81
  -3   5  -9   93.28    6.04
  -3  -5  -9  119.56    9.42
   3  -5  10   20.32    7.85
   3  -5  10   16.60    5.90
  -3  -5 -10   18.49    9.45
  -3   5 -10   12.17    5.82
  -3  -5 -10   21.45    9.83
   3  -5  11  167.79    8.02
   3  -5  11  183.91    6.62
  -3   5 -11  148.99    5.47
  -3  -5 -11  145.83   11.02
  -3  -5 -11  172.87   11.33
   3  -5  12    9.15    8.05
   3  -5  12   17.80    6.06
  -3  -5 -12    3.65    9.98
  -3   5 -12   24.14    6.06
  -3  -5 -12   16.67    9.90
  -3  -6   0   22.80    7.22
   3  -6   0   15.86    5.98
  -3  -6   0   25.61    6.05
  -3  -6   0   21.85    5.93
  -3   6   0   31.07    6.73
  -3  -6  -1   26.46    7.34
   3  -6   1   46.91    5.87
  -3  -6  -1   31.23    6.88
  -3   6  -1   37.96    5.78
  -3  -6  -1   50.80    6.02
   3  -6   2   59.08    5.94
  -3  -6  -2   54.95    6.17
  -3  -6  -2   63.23    7.47
  -3  -6  -2   65.23    6.13
  -3   6  -2   57.72    5.87
  -3  -6  -3    3.52    7.39
  -3  -6  -3   12.12    7.05
  -3  -6  -3    4.57    6.23
   3  -6   3    7.25    5.85
  -3   6  -3    9.07    5.76
   3  -6   4    5.29    4.87
  -3  -6  -4    6.18    6.42
  -3  -6  -4   11.01    6.56
  -3  -6  -4    4.23    6.29
  -3   6  -4   14.61    5.81
  -3  -6  -5  323.33    9.74
   3  -6   5  373.88    7.16
  -3  -6  -5  353.60    9.52
  -3  -6  -5  368.06    8.67
  -3   6  -5  342.21    6.93
  -3  -6  -6   32.38    6.93
   3  -6   6   34.98    4.96
  -3  -6  -6   32.89    6.70
  -3   6  -6   30.70    4.89
  -3  -6  -6   34.92    8.05
  -3  -6  -7  144.57    9.00
  -3  -6  -7  132.58    8.53
   3  -6   7  154.50    6.47
  -3  -6  -7  139.57    8.72
  -3   6  -7  146.83    6.33
   3  -6   8   11.09   16.03
  -3  -6  -8   13.87    9.61
   3  -6   8   14.37    6.07
  -3  -6  -8   15.12    8.08
  -3   6  -8    6.29    5.94
   4   0   0 4815.76   30.67
  -4   0   0 5168.35   32.26
   4   0   1   24.33    9.29
  -4   0  -1   26.35    9.19
  -4   0  -2 2546.11   20.06
   4   0   2 2684.42   20.59
  -4   0  -2 2653.01   19.22
  -4   0  -3   26.33    9.04
  -4   0  -3   14.48    7.26
   4   0   3   16.57    9.24
   4   0   4   44.54    6.15
  -4   0  -4   43.43    9.11
   4   0   4   41.26    9.58
  -4   0  -4   33.23    7.95
   4   0   5    2.09    6.88
  -4   0  -5    3.77    8.30
  -4   0  -5    5.84    7.29
   4   0   5    3.32    8.61
   4   0   6  189.98    6.00
  -4   0  -6  205.19    8.23
   4   0   6  195.70    8.65
  -4   0  -6  206.96    7.47
  -4   0  -7    4.92    6.93
   4   0   7   -8.28    5.77
   4   0   7   -8.27    7.32
   4   0   8 2672.08   16.08
  -4   0  -8 1979.33   14.70
   4   0   8 1953.82   15.56
   4   0   9    1.50    5.48
  -4   0  -9    8.37    6.16
   4   0   9   -1.70    6.83
   4   0  10 1155.66   10.27
  -4   0 -10  994.19   11.76
   4   0  10 1127.03   12.50
   4   0  11    7.21    5.71
  -4   0 -11    7.02    6.21
   4   0  11    4.65    8.02
  -4   0 -12  256.06    8.20
   4   0  12  316.02    7.64
   4   0  12  279.18    8.61
   4   0  13   -5.87    6.39
  -4   0 -13   -3.12    5.84
   4   0  13    7.97    8.20
  -4   0 -14  141.36    7.82
   4   0  14  217.89    6.67
   4   0  14  190.12    9.66
   4   0  15    0.60    5.66
  -4   0 -15    1.82    6.75
   4   0  15   -0.01    7.30
   4   0  16   13.45    5.73
  -4   0 -16    9.73    6.03
   4   0  16   -3.76    7.83
   4   0  17  -10.84    5.90
  -4   0 -17    8.93    6.92
   4   0  17  -11.33    7.81
  -4   1   0  479.82    8.69
  -4  -1   0  568.74   10.17
   4   1   0  488.65   10.17
   4  -1   0  478.20    8.50
   4  -1   1 3354.56   20.49
  -4   1  -1 3413.26   27.33
  -4   1  -1 3605.93   21.80
  -4  -1  -1 3417.32   22.27
   4   1   1 3429.43   22.71
   4  -1   2 1417.84   12.48
   4   1   2 1464.17   14.80
  -4  -1  -2 1486.43   13.48
  -4   1  -2 1488.97   15.89
  -4   1  -2 1463.80   12.80
  -4  -1  -2 1466.22   14.44
   4  -1   3 1796.03   16.86
   4  -1   3 1816.50   13.91
  -4  -1  -3 1798.45   14.67
   4   1   3 1813.21   16.49
  -4   1  -3 1836.08   13.20
  -4   1  -3 1845.01   16.18
  -4  -1  -3 1875.23   16.16
   4  -1   4 2299.27   15.29
   4  -1   4 2290.61   18.89
  -4  -1  -4 2261.09   15.78
   4   1   4 2290.92   18.27
  -4   1  -4 2369.53   14.75
  -4  -1  -4 2358.00   17.87
   4   1   5  179.54    7.33
   4  -1   5  186.32    7.79
  -4  -1  -5  162.89    7.40
   4  -1   5  160.63    7.33
   4   1   5  159.12   11.09
  -4   1  -5  169.82    7.72
  -4  -1  -5  169.99    9.99
  -4  -1  -6 1979.85   15.81
   4   1   6 1920.32   13.26
   4  -1   6 1964.58   15.81
  -4  -1  -6 1869.35   13.12
   4  -1   6 2012.35   13.69
   4   1   6 1833.41   16.38
  -4   1  -6 1912.74   13.31
   4   1   7   12.02    5.98
   4  -1   7   18.19    6.20
   4  -1   7    8.06    6.02
  -4  -1  -7   11.44    7.06
  -4  -1  -7   16.87    6.08
   4   1   7   11.18    9.40
  -4   1  -7   19.12    4.93
   4  -1   8  952.08    9.70
   4   1   8  926.48    9.11
  -4  -1  -8  936.43   11.17
  -4  -1  -8  878.70    9.12
   4  -1   8  938.65    9.60
   4   1   8  852.48   13.11
  -4   1  -8  897.26    8.85
   4  -1   9  267.08    7.12
   4   1   9  255.71    6.47
   4  -1   9  257.87    6.66
  -4  -1  -9  256.66    8.68
   4   1   9  240.92    9.07
  -4   1  -9  250.18    6.99
   4  -1  10  137.73    6.77
   4   1  10  113.51    6.11
  -4  -1 -10  111.14    7.23
   4   1  10   82.54    9.88
  -4   1 -10  114.22    6.54
   4  -1  10  138.44    6.14
   4  -1  11   57.61    6.50
   4  -1  11   59.69    5.83
  -4  -1 -11   53.82    7.55
   4   1  11   48.70    9.49
  -4   1 -11   57.40    6.15
   4   1  11   47.23    4.75
   4  -1  12  140.19    7.87
   4  -1  12  123.30    6.02
   4   1  12  124.28    5.93
  -4  -1 -12  126.88    7.70
   4   1  12  132.66    9.93
  -4   1 -12  125.48    6.44
   4  -1  13   -5.38    6.37
   4   1  13    3.35    5.51
   4  -1  13   -5.11    5.68
  -4  -1 -13    2.42    6.95
   4   1  13  -12.28    9.31
  -4   1 -13   -4.90    5.90
   4  -1  14  404.97    7.27
   4   1  14  324.49   11.30
  -4  -1 -14  304.96    8.49
   4   1  14  382.46    7.13
  -4   1 -14  336.08    7.53
   4  -1  14  394.84    8.48
   4   1  15   -2.09    5.57
   4  -1  15    6.46    5.70
   4   1  15   -6.70    9.66
  -4  -1 -15    2.74    6.76
  -4   1 -15    0.87    5.75
   4  -1  15   -0.60    6.53
   4   1  16  110.12    6.28
   4  -1  16  130.29    6.38
   4   1  16   92.37   10.66
  -4  -1 -16   99.52    7.52
  -4   1 -16   96.33    7.42
   4  -1  16  110.19    7.67
   4   1  17    9.16    4.73
   4  -1  17   11.92    6.81
   4   1  17    5.75    9.79
  -4  -1 -17   -6.26    6.88
  -4   1 -17    0.67    6.97
   4  -1  17   -6.84    8.26
  -4   2   0 1078.50   11.11
   4   2   0 1082.71   11.50
  -4  -2   0  998.52   10.01
   4  -2   0 1062.81   11.04
   4  -2   1  263.95    8.34
  -4   2  -1  296.51    8.46
   4   2   1  312.97    8.99
  -4  -2  -1  300.81    8.69
  -4  -2  -2  873.21    9.17
   4   2   2  920.05   10.96
  -4  -2  -2  805.03    9.34
  -4   2  -2  910.02    9.78
   4  -2   2  877.84    9.69
   4  -2   3   36.94    9.29
  -4  -2  -3   41.59    6.82
  -4  -2  -3   36.50    8.86
   4   2   3   25.93    7.69
  -4   2  -3   28.51    6.80
   4  -2   3   30.21    6.95
   4  -2   4  169.05    8.41
  -4  -2  -4  128.03    6.97
   4  -2   4  183.53    6.90
   4   2   4  148.06    8.16
  -4  -2  -4  146.80    8.04
  -4   2  -4  153.52    6.92
   4  -2   5  230.51    8.97
  -4  -2  -5  158.03    6.59
   4  -2   5  175.63    6.65
  -4   2  -5  196.38    6.60
   4   2   5  160.66    8.13
  -4  -2  -5  159.37    7.75
   4  -2   6  105.26    7.22
  -4  -2  -6  103.69    6.27
   4  -2   6   89.94    6.16
  -4   2  -6   91.94    6.14
   4   2   6   92.78    8.78
  -4  -2  -6   98.48    8.33
   4  -2   7   42.79    5.98
   4  -2   7   46.80    5.79
  -4  -2  -7   54.11    4.75
  -4   2  -7   48.28    4.85
   4   2   7   47.38    7.59
  -4  -2  -7   47.70    8.02
   4   2   8  189.76    6.46
   4  -2   8  207.01    6.21
  -4  -2  -8  192.84    5.38
   4  -2   8  197.55    6.54
  -4   2  -8  197.38    6.27
   4   2   8  181.04    9.47
  -4  -2  -8  206.89    7.69
  -4  -2  -9   68.00    7.98
   4   2   9   65.28    5.89
   4  -2   9   77.18    6.13
   4  -2   9   77.46    6.02
  -4  -2  -9   69.16    5.91
  -4   2  -9   73.84    6.11
   4   2   9   70.65    9.08
   4   2  10  197.52    6.41
  -4  -2 -10  210.77    8.60
   4  -2  10  229.33    6.64
   4  -2  10  250.14    7.47
  -4   2 -10  211.71    5.64
   4   2  10  192.31   10.10
   4   2  11   97.42    5.02
  -4  -2 -11  118.68    7.93
   4  -2  11  114.21    5.29
   4  -2  11  126.09    6.94
  -4   2 -11  113.80    6.27
   4   2  11  106.05    9.63
   4   2  12  125.58   11.46
   4   2  12  170.78    6.33
   4  -2  12  177.06    5.66
   4  -2  12  183.52    6.51
  -4  -2 -12  175.82    8.28
  -4   2 -12  150.46    6.58
   4   2  13   43.14   10.92
   4   2  13   57.15    4.81
   4  -2  13   66.68    5.23
   4  -2  13   66.85    6.06
  -4  -2 -13   46.51    7.50
  -4   2 -13   57.38    6.12
   4   2  14    8.82   10.74
   4   2  14    4.20    5.70
   4  -2  14    0.74    6.74
   4  -2  14    6.00    6.12
  -4  -2 -14   -0.11    7.72
  -4   2 -14   11.27    5.93
   4   2  15   -6.28    5.71
   4  -2  15   -0.68    5.74
  -4  -2 -15    8.80    7.51
   4  -2  15   12.80    6.37
  -4   2 -15    3.84    6.01
   4   2  15    0.64    9.57
   4   2  16    4.57    5.89
   4  -2  16    6.43    5.97
   4  -2  16    3.53    6.48
  -4  -2 -16   10.99    7.53
  -4   2 -16   -5.78    6.01
   4   2  16   -3.73   10.99
  -4  -3   0   59.40    5.19
   4  -3   0   68.06    6.02
  -4   3   0   73.85    5.89
   4   3   0   61.13    6.18
   4   3   1   69.54    6.49
   4  -3   1   36.24    5.88
  -4  -3  -1   73.19    6.61
  -4   3  -1   42.65    5.80
  -4  -3  -2 1926.46   15.11
   4  -3   2 1887.60   12.07
  -4   3  -2 1968.51   12.39
  -4  -3  -2 1913.81   13.74
   4   3   2 1903.00   14.38
  -4  -3  -3   63.83    5.20
   4  -3   3   68.24    5.87
   4   3   3   62.87    6.28
  -4   3  -3   75.34    5.84
  -4  -3  -3   73.47    6.56
   4   3   4  582.94    8.74
  -4  -3  -4  646.02    9.00
   4  -3   4  694.23   14.24
  -4  -3  -4  604.59    8.34
   4  -3   4  600.93    7.36
  -4   3  -4  583.40    6.51
  -4  -3  -5  418.76    7.39
   4  -3   5  439.61   11.67
   4  -3   5  411.39    5.86
  -4  -3  -5  410.05    9.12
   4   3   5  421.99    8.08
  -4   3  -5  414.83    6.75
  -4  -3  -6   74.22    6.11
   4  -3   6   70.87    5.77
   4  -3   6   68.17    8.68
  -4  -3  -6   64.93    7.87
   4   3   6   74.72    7.59
  -4   3  -6   67.41    5.73
  -4  -3  -7  268.36    6.94
   4  -3   7  252.45    5.36
   4  -3   7  280.74    8.95
  -4  -3  -7  273.17    8.81
  -4   3  -7  255.35    5.47
   4   3   7  279.25    7.88
  -4  -3  -8   23.73    6.01
   4  -3   8   41.72    5.81
  -4   3  -8   34.64    5.75
   4  -3   8   36.99    7.75
   4   3   8   37.60    7.08
  -4  -3  -8   46.84    7.96
   4  -3   9   28.04    6.81
  -4  -3  -9   37.24    6.09
   4  -3   9   32.57    5.79
  -4   3  -9   23.88    5.79
   4   3   9   28.58    7.17
  -4  -3  -9   26.07    7.88
  -4  -3 -10  177.84    8.75
   4  -3  10  223.19    7.59
   4  -3  10  204.47    6.41
  -4   3 -10  206.15    6.45
   4   3  10  190.92    9.47
   4   3  11    0.54    8.59
  -4  -3 -11    5.22    7.54
   4  -3  11   10.32    6.67
   4  -3  11   20.00    5.84
  -4   3 -11    1.79    5.81
   4   3  12   64.93    6.20
   4   3  12   62.72    9.31
   4  -3  12   78.80    6.20
   4  -3  12   78.78    6.12
  -4  -3 -12   61.87    8.55
  -4   3 -12   67.77    6.06
   4   3  13  108.65    6.33
   4   3  13  117.67   11.05
   4  -3  13  155.27    7.45
   4  -3  13  154.04    6.54
  -4  -3 -13  117.07    8.83
  -4   3 -13  108.67    6.44
   4   3  14   21.61   10.56
   4  -3  14   23.53    6.22
   4  -3  14   31.46    6.11
  -4  -3 -14   19.41    8.11
  -4   3 -14   24.38    6.10
   4   3  14   24.33    6.04
   4   3  15   41.34    6.20
   4   3  15   44.68   11.08
   4  -3  15   50.54    6.47
   4  -3  15   61.91    7.36
  -4  -3 -15   34.25    8.22
  -4   3 -15   37.37    6.36
  -4  -4   0 1043.74    9.62
   4  -4   0 1096.10    9.74
  -4   4   0 1102.25    9.63
  -4  -4   0 1078.92    9.83
  -4  -4  -1  765.73    8.76
   4  -4   1  833.02    8.55
  -4  -4  -1  765.10   10.77
  -4   4  -1  816.92    8.44
  -4  -4  -1  790.27    8.81
  -4  -4  -2  864.91    9.48
   4  -4   2  850.91    8.70
  -4  -4  -2  849.08    9.39
  -4  -4  -2  835.08   11.20
  -4   4  -2  875.20    8.70
  -4  -4  -3   34.02    6.42
   4  -4   3   31.46    4.97
  -4   4  -3   40.45    5.94
  -4  -4  -3   49.05    7.53
  -4  -4  -4  111.36    6.71
   4  -4   4   85.79    5.88
  -4   4  -4  100.05    5.78
  -4  -4  -4  109.12    7.70
   4  -4   5    5.15   11.55
  -4  -4  -5   -2.69    7.46
   4  -4   5   -4.70    5.58
  -4  -4  -5    7.99    6.27
  -4   4  -5   10.51    5.48
   4  -4   6   62.06   10.95
  -4  -4  -6   66.23    6.50
  -4  -4  -6   64.57    9.00
   4  -4   6   59.29    5.80
  -4   4  -6   52.52    5.74
   4  -4   7  283.56   10.12
  -4  -4  -7  265.04    6.37
   4  -4   7  292.17    6.42
  -4  -4  -7  268.22    8.87
   4   4   7  284.74    8.77
  -4   4  -7  261.00    5.42
   4  -4   8  255.78    9.19
  -4  -4  -8  236.15    7.26
   4  -4   8  262.64    6.50
  -4  -4  -8  255.13   10.12
   4   4   8  256.92    8.30
  -4   4  -8  229.63    6.43
   4  -4   9  233.40    8.85
  -4  -4  -9  212.48    7.10
   4   4   9  225.15    9.35
   4  -4   9  231.36    6.38
  -4   4  -9  210.15    5.43
  -4  -4  -9  215.96    9.94
   4  -4  10  108.80    8.25
   4  -4  10  124.47    5.16
   4   4  10  109.90    9.89
  -4   4 -10   99.57    6.20
  -4  -4 -10  109.64    9.40
   4  -4  11   31.98    6.90
   4  -4  11   39.42    4.81
   4   4  11   26.79    8.69
  -4   4 -11   18.62    5.84
  -4  -4 -11   24.98    7.97
  -4  -4 -12   97.10   10.06
   4  -4  12  115.28    6.34
   4  -4  12  100.19    7.63
   4   4  12   94.76   10.73
  -4   4 -12   85.76    5.32
   4  -4  13   74.06    6.29
   4  -4  13   72.23    7.30
  -4  -4 -13   47.36    8.96
   4   4  13   54.52   10.70
  -4   4 -13   48.79    5.22
  -4  -5   0   92.29    6.58
  -4  -5   0  100.59    6.14
   4  -5   0  100.00    6.24
  -4   5   0  106.41    6.04
  -4  -5   0  111.20    6.88
  -4  -5  -1    5.87    6.17
  -4  -5  -1   -8.08    5.93
   4  -5   1    4.44    5.80
  -4   5  -1    8.26    5.66
  -4  -5  -1    5.68    5.77
  -4  -5  -2   16.70    7.22
   4  -5   2   20.47    5.72
  -4  -5  -2   11.35    6.07
  -4   5  -2   13.25    4.58
  -4  -5  -2   21.99    5.85
  -4  -5  -3  135.21    7.75
   4  -5   3  156.21    6.12
  -4  -5  -3  149.42    7.69
  -4   5  -3  139.60    6.03
  -4  -5  -3  153.81    6.57
   4  -5   4  277.99    6.62
  -4  -5  -4  251.06    7.59
  -4  -5  -4  270.91    7.58
  -4   5  -4  259.37    6.53
  -4  -5  -4  280.91    7.37
  -4  -5  -5   80.46    7.96
  -4  -5  -5   78.11    6.93
   4  -5   5   70.27    6.02
  -4   5  -5   67.91    5.96
  -4  -5  -5   76.51    7.44
  -4  -5  -6  480.83    9.03
   4  -5   6  510.42    7.66
  -4  -5  -6  531.92   10.69
  -4   5  -6  485.24    7.41
  -4  -5  -6  513.87    9.67
   4  -5   7  128.10   13.31
  -4  -5  -7   90.61    6.92
  -4  -5  -7   91.20    9.57
   4  -5   7   98.42    5.08
  -4   5  -7   86.73    6.03
  -4  -5  -7  103.65    8.08
   4  -5   8   59.79   11.47
   4  -5   8   64.68    6.04
  -4  -5  -8   55.72    8.49
  -4   5  -8   47.94    5.94
  -4  -5  -8   71.93    8.17
  -4  -5  -8   58.66    6.77
   4  -5   9    5.93   10.19
  -4  -5  -9    3.62    6.65
   4  -5   9    8.53    5.95
  -4  -5  -9   20.29    8.25
  -4   5  -9    6.20    4.77
  -4  -5  -9    6.93    7.99
   4  -5  10   45.49    9.74
   4  -5  10   43.54    5.11
  -4  -5 -10   39.46    8.64
  -4   5 -10   30.04    6.16
  -4  -5 -10   38.59    8.69
   4  -5  11   33.95    9.09
   4  -5  11   23.88    5.12
  -4   5 -11   25.18    6.14
  -4  -5 -11   27.37    9.49
  -4  -5 -11   24.23    9.76
  -4  -6   0  102.87    6.35
  -4  -6   0   95.69    7.71
   4  -6   0  113.40    6.41
  -4  -6   0  109.54    6.29
  -4   6   0  117.55    6.22
  -4  -6  -1   52.44    6.50
  -4  -6  -1   65.61    6.19
   4  -6   1   73.65    6.08
  -4  -6  -1   70.57    6.20
  -4   6  -1   70.07    5.93
   4  -6   2   23.53    5.92
  -4  -6  -2   12.78    6.11
  -4  -6  -2   14.76    7.08
  -4   6  -2   19.43    5.81
  -4  -6  -2   13.97    6.27
  -4  -6  -3   31.83    6.54
   4  -6   3   28.49    6.02
  -4  -6  -3   20.15    6.41
  -4  -6  -3   30.87    6.34
  -4   6  -3   33.71    5.92
  -4  -6  -4   26.43    7.68
   4  -6   4   35.14    5.97
  -4  -6  -4    5.64    6.66
  -4  -6  -4    7.83    7.50
  -4   6  -4   10.42    5.89
  -4  -6  -5   76.39    7.07
   4  -6   5   90.22    5.14
  -4  -6  -5   87.02    8.00
  -4   6  -5   84.25    6.12
  -4  -6  -5   99.82    7.29
  -4  -6  -6   32.96    8.48
  -4  -6  -6   33.60    7.93
   4  -6   6   18.96    6.13
  -4  -6  -6   31.36    8.03
  -4   6  -6   29.50    5.99
  -4  -6  -7   65.76    8.99
  -4  -6  -7   78.58    7.18
   4  -6   7   68.25    5.21
  -4  -6  -7   85.33    8.55
  -4   6  -7   65.55    6.19
   5   0   0 2115.40   16.16
  -5   0   0 2415.62   18.32
   5   0   1   -7.82    9.43
  -5   0  -1   13.48    9.22
  -5   0  -2 4445.54   31.09
   5   0   2 4385.64   26.07
  -5   0  -2 4749.53   27.98
  -5   0  -3    0.44    7.41
  -5   0  -3    0.24    8.42
   5   0   3    8.63    7.56
  -5   0  -4 1977.53   15.20
  -5   0  -4 1854.92   14.84
   5   0   4 1845.26   15.63
   5   0   5   -5.26    4.93
  -5   0  -5   -5.50    7.30
  -5   0  -5    0.46    6.37
   5   0   5    5.80    7.66
   5   0   6  788.87    9.12
  -5   0  -6  797.51    8.54
  -5   0  -6  868.64   10.20
   5   0   6  796.68   10.49
   5   0   7    1.57    4.58
  -5   0  -7   -4.14    6.70
  -5   0  -7   -2.53    5.89
   5   0   7    4.62    7.24
   5   0   8   37.68    6.01
  -5   0  -8   33.07    6.87
   5   0   8   42.63    7.36
  -5   0  -9    5.82    6.53
   5   0   9   -3.93    7.08
   5   0   9   -5.19    5.88
   5   0  10 1275.10   10.50
  -5   0 -10 1365.41   12.75
   5   0  10 1339.87   13.53
   5   0  11   -0.61    5.73
  -5   0 -11   -1.78    6.37
   5   0  11   -8.98    8.58
   5   0  12  490.67    7.59
  -5   0 -12  465.29    8.51
   5   0  12  474.81    9.68
   5   0  13    3.02    4.53
  -5   0 -13   -5.47    7.06
   5   0  13   -4.92    8.36
   5   0  14  406.76    6.65
  -5   0 -14  363.78    8.28
   5   0  14  415.19   10.08
   5   0  15    4.08    4.65
  -5   0 -15   -8.11    6.88
   5   0  15  -11.51    7.56
   5   0  16   31.95    6.07
  -5   0 -16   27.76    6.28
   5   0  16   31.66    8.21
  -5   1   0  251.67    9.72
  -5  -1   0  255.67    9.78
   5   1   0  257.26   10.23
   5  -1   0  252.74    9.51
  -5   1  -1  168.00    9.64
  -5   1  -1  165.66    7.72
  -5  -1  -1  164.82    9.75
   5  -1   1  159.19    9.18
   5   1   1  169.45    8.47
  -5  -1  -2   30.18    7.47
   5   1   2   21.46    9.59
  -5   1  -2   16.84    9.10
  -5   1  -2   12.13    7.10
  -5  -1  -2   11.87    9.29
   5  -1   2   23.23    8.58
   5   1   3   81.82    7.80
  -5   1  -3   99.98    8.06
  -5   1  -3  100.76    8.29
  -5  -1  -3   84.07    8.82
   5  -1   3  102.81    6.82
  -5  -1  -3   87.27    7.25
  -5  -1  -4  808.49    9.55
   5   1   4  848.71   12.71
  -5   1  -4  819.00   10.57
  -5   1  -4  849.69   10.08
  -5  -1  -4  851.09   10.95
   5  -1   4  825.88    9.92
   5  -1   5  406.28    8.22
  -5  -1  -5  412.81    6.68
   5   1   5  403.52   10.98
  -5   1  -5  396.94    8.18
  -5  -1  -5  436.37    9.06
   5  -1   5  396.38    8.11
  -5  -1  -6 2136.02   15.83
   5  -1   6 2043.32   16.30
   5   1   6 2017.60   16.46
  -5   1  -6 2149.81   14.12
  -5  -1  -6 2103.10   14.23
   5  -1   6 2054.31   13.89
   5  -1   7   18.77    5.79
  -5  -1  -7    8.57    6.89
  -5  -1  -7    8.51    4.84
   5   1   7   13.23    7.76
   5   1   7    9.49    5.72
  -5   1  -7   10.72    6.33
   5  -1   7    6.80    6.28
   5   1   8  615.78    7.30
   5  -1   8  671.34    8.68
  -5  -1  -8  641.25    9.59
  -5  -1  -8  626.92    7.44
   5   1   8  589.72   10.64
  -5   1  -8  638.42    8.91
   5  -1   8  685.86    8.96
   5   1   9  260.58    5.79
   5  -1   9  296.48    6.93
  -5  -1  -9  303.63    8.03
   5   1   9  259.57   10.35
  -5   1  -9  263.01    7.44
   5  -1   9  276.33    7.56
   5   1  10  101.97    5.07
   5  -1  10  171.99    6.29
  -5  -1 -10  116.49    8.17
   5   1  10   95.59    9.82
  -5   1 -10   88.18    6.64
   5  -1  10  134.76    6.91
   5   1  11    1.88    5.54
   5  -1  11   13.48    5.62
  -5  -1 -11    1.46    7.39
   5   1  11   -0.18    7.96
  -5   1 -11    1.51    6.06
   5  -1  11   -1.84    6.43
   5   1  12   17.71    4.68
   5  -1  12   33.86    6.70
  -5  -1 -12   15.52    7.24
   5   1  12    8.76    9.28
  -5   1 -12   17.34    6.17
   5  -1  12   27.53    6.71
   5  -1  13   10.14    6.48
   5   1  13    3.90    9.47
  -5  -1 -13   12.63    7.25
  -5   1 -13    0.51    5.93
   5   1  13    1.60    5.65
   5  -1  13    3.57    6.60
   5   1  14   25.08    5.82
   5  -1  14   54.67    6.72
   5   1  14   28.36    8.47
  -5  -1 -14   30.68    7.22
  -5   1 -14   45.43    6.21
   5  -1  14   40.08    8.03
   5   1  15   20.21    5.78
   5  -1  15   23.73    5.87
   5   1  15    7.81    9.60
  -5  -1 -15    4.21    6.96
  -5   1 -15   -2.74    7.05
   5  -1  15   -0.08    6.87
   5   1  16   47.95    6.13
   5  -1  16   99.32    6.33
   5   1  16   51.64   10.32
  -5  -1 -16   41.69    7.34
  -5   1 -16   48.92    7.36
   5  -1  16   61.99    7.53
   5  -2   0  231.16    7.94
  -5   2   0  243.13   13.96
  -5   2   0  247.33    7.98
   5   2   0  240.04    8.39
  -5  -2   0  237.15    8.26
   5   2   1  531.07    9.26
   5  -2   1  544.24    8.62
  -5  -2  -1  548.07    9.09
  -5   2  -1  551.98   13.20
  -5   2  -1  529.70    7.60
   5  -2   2  292.46    6.38
  -5  -2  -2  293.06    7.36
  -5  -2  -2  286.64    8.12
   5   2   2  311.02    8.31
  -5   2  -2  289.82    6.41
  -5  -2  -3  157.09    5.60
   5  -2   3  173.59    6.83
  -5  -2  -3  159.64    7.58
   5   2   3  161.38    7.91
  -5   2  -3  159.91    6.74
  -5  -2  -4 1036.84    8.59
   5  -2   4  719.66    8.29
  -5   2  -4  690.13    8.34
  -5  -2  -4  694.37    9.61
   5   2   4  698.62   10.05
   5  -2   5   60.37    7.27
   5  -2   5   58.33    6.06
  -5  -2  -5   56.70    4.97
  -5   2  -5   54.50    6.10
   5   2   5   64.72    7.33
  -5  -2  -5   63.02    6.98
   5  -2   6   10.50    7.00
   5  -2   6   12.66    5.76
  -5  -2  -6    9.33    5.83
  -5   2  -6    9.19    4.72
   5   2   6   17.30    8.38
  -5  -2  -6    9.50    6.76
   5  -2   7   14.21    5.88
  -5  -2  -7   23.63    5.95
   5  -2   7   26.40    6.87
  -5   2  -7   22.99    5.90
   5   2   7   21.72    7.59
  -5  -2  -7   31.50    7.84
   5  -2   8   96.98    5.16
   5  -2   8  183.14    6.57
  -5  -2  -8  110.25    6.20
  -5   2  -8   99.12    6.25
   5   2   8  111.49    8.11
  -5  -2  -8   99.07    7.18
  -5  -2  -9   15.87    7.71
   5  -2   9   14.58    6.07
   5  -2   9   13.57    6.67
  -5  -2  -9    9.66    5.86
  -5   2  -9   11.23    5.96
   5   2   9    7.68    9.07
   5   2  10   23.83    5.87
   5  -2  10   19.44    6.15
  -5  -2 -10   12.89    7.83
  -5   2 -10   11.24    6.11
   5  -2  10   18.54    6.79
   5   2  10   27.53    9.34
   5   2  11   12.88    4.68
   5  -2  11    0.02    5.85
   5  -2  11   -0.15    6.03
  -5  -2 -11    1.80    6.54
  -5   2 -11    3.24    4.82
   5   2  11    1.50    9.20
   5   2  12   59.62    5.95
   5  -2  12   81.73    6.43
  -5  -2 -12   73.53    7.72
  -5   2 -12   91.82    6.30
   5  -2  12   85.55    6.94
   5   2  12   57.43    9.73
   5   2  13    5.11    4.68
   5  -2  13    2.96    6.27
   5  -2  13    2.26    5.73
  -5  -2 -13    8.25    7.19
  -5   2 -13    6.58    6.02
   5   2  13    2.36    9.60
   5  -2  14   73.31    6.83
   5   2  14   51.65    6.12
  -5  -2 -14   59.25    8.52
   5  -2  14   78.74    6.26
  -5   2 -14   43.57    6.44
   5   2  14   41.08   10.23
   5  -2  15    2.38    6.63
   5   2  15    5.41    5.88
   5  -2  15    6.89    6.92
  -5  -2 -15    8.71    7.05
  -5   2 -15    8.21    6.17
   5   2  15    6.77    9.78
   5   3   0 1809.85   12.83
   5  -3   0 1709.19   11.89
  -5   3   0 1766.57   12.44
  -5  -3   0 1783.73   12.28
   5  -3   1   47.08    6.01
  -5   3  -1   15.02    5.98
   5   3   1   19.53    6.14
  -5  -3  -1   18.52    6.26
  -5  -3  -2   14.68    6.28
   5   3   2   13.55    6.09
  -5  -3  -2   10.12    5.95
   5  -3   2   24.22    5.80
  -5   3  -2   17.12    5.71
  -5  -3  -3    8.32    5.78
   5  -3   3   -5.30    5.62
   5   3   3   -0.78    6.10
  -5  -3  -3   -3.35    6.28
  -5   3  -3    2.75    5.55
  -5  -3  -4   72.80    5.99
   5  -3   4   66.19    5.86
  -5  -3  -4   52.93    6.56
   5   3   4   50.14    7.29
  -5   3  -4   60.62    4.79
   5  -3   5  377.66   11.54
  -5  -3  -5  363.72    7.24
   5  -3   5  352.28    6.84
  -5  -3  -5  362.89    8.00
  -5   3  -5  344.29    6.89
   5   3   5  371.59    7.98
   5  -3   6   23.14    8.15
  -5  -3  -6   21.54    6.06
   5  -3   6   27.28    4.74
  -5  -3  -6   30.71    7.86
  -5   3  -6   31.36    5.71
   5   3   6   24.04    7.82
   5  -3   7  501.89    7.26
   5  -3   7  485.80    9.95
  -5  -3  -7  470.26    7.72
  -5   3  -7  468.98    7.32
  -5  -3  -7  513.84    9.84
   5   3   7  483.78   10.04
   5   3   8  604.39   11.42
   5  -3   8 1004.34   13.17
   5  -3   8  606.89    7.84
  -5  -3  -8  593.29    8.46
  -5   3  -8  529.57    7.87
  -5  -3  -8  615.99    9.86
   5  -3   9   44.33    8.06
  -5  -3  -9   42.33    5.11
   5  -3   9   46.36    5.95
   5   3   9   33.11    8.57
  -5   3  -9   40.58    5.93
  -5  -3  -9   40.85    7.85
  -5  -3 -10  162.76    8.59
  -5  -3 -10  144.22    6.66
   5  -3  10  184.28    8.70
   5   3  10  126.35    9.63
   5  -3  10  170.62    6.71
  -5   3 -10  127.44    6.68
  -5  -3 -11   24.69    8.73
   5  -3  11   40.85    6.98
   5  -3  11   27.75    6.10
   5   3  11   20.46    9.00
  -5   3 -11   17.59    6.07
   5  -3  12   35.07    6.94
   5  -3  12   38.24    6.13
  -5  -3 -12   34.29    7.64
   5   3  12   31.04    9.06
  -5   3 -12   35.19    6.16
   5  -3  13   51.17    6.27
   5  -3  13   56.89    7.12
   5   3  13   31.68    9.43
  -5  -3 -13   44.38    7.53
  -5   3 -13   47.89    6.23
   5  -3  14    7.98    6.27
   5  -3  14   16.61    6.98
   5   3  14   13.12    9.57
  -5  -3 -14   -1.82    8.23
  -5   3 -14    9.29    6.18
   5  -4   0  802.27    8.75
  -5  -4   0  829.00    8.21
  -5   4   0  862.66    8.86
  -5  -4  -1 1240.12   14.76
   5  -4   1 1307.09   10.56
  -5  -4  -1 1300.83   11.07
  -5   4  -1 1297.97   10.64
  -5  -4  -2 1097.05   12.64
   5  -4   2 1094.10    9.66
  -5   4  -2 1051.54    8.96
  -5  -4  -2 1061.86   10.42
  -5  -4  -3  758.84    9.98
   5  -4   3  739.92    8.27
  -5   4  -3  715.13    7.43
  -5  -4  -3  736.32    9.44
  -5  -4  -4   21.45    6.32
  -5  -4  -4   22.39    7.77
   5  -4   4   29.04    5.96
   5   4   4   32.03    6.24
  -5   4  -4   11.12    5.85
  -5  -4  -5  306.07    7.45
  -5  -4  -5  317.52    8.95
   5  -4   5  282.54    6.60
   5   4   5  311.76    7.73
  -5   4  -5  293.27    6.56
   5  -4   6  109.57    6.00
  -5  -4  -6   95.27    5.50
  -5  -4  -6   92.19    7.29
  -5   4  -6   96.49    4.96
   5   4   6  101.01    7.01
   5  -4   7   27.44    9.13
   5   4   7   22.32    7.72
  -5  -4  -7   32.32    6.35
   5  -4   7   34.82    5.79
  -5  -4  -7   33.42    6.88
  -5   4  -7   20.42    5.69
   5  -4   8    6.37    8.06
  -5  -4  -8   -0.72    6.34
   5  -4   8    7.97    5.72
   5   4   8    4.72    7.92
  -5  -4  -8    4.10    7.94
  -5   4  -8    6.51    4.64
   5  -4   9   79.49    8.35
   5  -4   9   56.29    4.99
  -5  -4  -9   58.75    6.50
   5   4   9   63.19    8.46
  -5   4  -9   67.19    5.90
  -5  -4  -9   64.63    8.23
   5  -4  10  175.13    8.88
   5  -4  10  136.27    6.33
  -5  -4 -10  117.42    6.69
   5   4  10  110.65    9.12
  -5   4 -10  105.27    6.25
  -5  -4 -10  117.53    8.43
   5  -4  11   85.98    8.21
   5  -4  11   90.54    6.39
   5   4  11   61.14    9.31
  -5   4 -11   56.80    6.27
  -5  -4 -11   80.03    8.13
  -5  -4 -12   65.36    9.14
   5  -4  12   79.53    8.43
   5  -4  12   68.06    6.43
   5   4  12   74.85    9.78
  -5   4 -12   55.41    5.35
  -5   4 -13   87.71    5.57
  -5  -5   0   11.21    4.95
   5  -5   0    4.41    6.01
  -5  -5   0    1.24    5.97
  -5   5   0   16.53    5.76
  -5  -5   0   -2.71    5.81
  -5  -5  -1   11.88    7.05
   5  -5   1   15.88    5.92
  -5  -5  -1   12.54    5.95
  -5   5  -1   11.66    5.76
  -5  -5  -1    8.24    5.78
  -5  -5  -2    9.74    6.21
   5  -5   2    3.54    4.77
  -5  -5  -2    9.56    7.03
  -5   5  -2   -5.19    5.69
  -5  -5  -2    4.24    5.80
  -5  -5  -3  266.64    7.60
   5  -5   3  201.43    6.44
  -5   5  -3  186.67    6.40
  -5  -5  -3  183.14    7.96
  -5  -5  -3  199.79    6.84
  -5  -5  -4  139.30    7.06
   5  -5   4  130.67    6.30
  -5  -5  -4  143.14    6.92
  -5   5  -4  139.07    6.24
  -5  -5  -4  148.02    7.60
  -5  -5  -5   20.11    6.98
  -5  -5  -5   27.90    6.57
   5  -5   5   34.02    5.91
  -5   5  -5   23.72    5.80
  -5  -5  -5   27.02    6.46
  -5  -5  -6  236.70    7.65
   5  -5   6  233.98    5.74
  -5  -5  -6  256.48   10.14
  -5   5  -6  231.49    6.69
  -5  -5  -6  254.68    8.88
  -5  -5  -7   39.75    6.72
   5  -5   7   43.87    6.06
  -5  -5  -7   38.60    8.47
  -5   5  -7   41.04    4.94
  -5  -5  -7   44.31    6.99
  -5  -5  -8   38.38    8.43
  -5  -5  -8   39.28    6.80
  -5  -5  -8   33.85    8.75
  -5   5  -8   33.32    6.02
   5  -5   8   41.25    5.07
  -5  -5  -9   67.46    8.97
   5  -5   9   68.13   10.91
  -5  -5  -9   62.41    6.92
   5  -5   9   71.66    6.41
  -5  -5  -9   88.29    8.97
  -5   5  -9   66.02    6.25
  -5  -5 -10   36.26    9.15
   5  -5  10   41.98    9.68
   5  -5  10   43.10    6.36
  -5  -5 -10   41.10    6.92
  -5   5 -10   31.57    6.20
  -5  -5 -10   57.47    9.81
  -5  -6   0   -2.47    7.14
   5  -6   0    0.19    6.06
  -5  -6   0    2.94    5.97
  -5  -6   0    1.43    5.94
  -5   6   0    7.95    5.92
  -5  -6  -1   17.29    7.21
   5  -6   1   12.43    6.04
  -5  -6  -1   16.99    6.02
  -5  -6  -1    9.54    5.99
  -5   6  -1    9.32    5.95
  -5  -6  -2   62.95    6.85
   5  -6   2   63.53    5.18
  -5  -6  -2   65.85    6.68
  -5   6  -2   74.82    6.19
  -5  -6  -2   77.15    6.61
  -5  -6  -3   49.68    6.83
   5  -6   3   61.42    5.18
  -5  -6  -3   64.66    6.69
  -5   6  -3   66.49    6.20
  -5  -6  -3   90.29    7.56
  -5  -6  -4   92.52    8.16
   5  -6   4  109.09    6.47
  -5   6  -4  112.62    6.47
  -5  -6  -4  122.31    7.32
  -5  -6  -4  113.64    8.41
  -5  -6  -5   -0.72    8.25
  -5  -6  -5    7.45    6.81
   5  -6   5  -12.51    6.19
  -5   6  -5   13.81    6.14
  -5  -6  -5   14.44    7.89
  -5  -6  -6   35.10    7.05
  -5  -6  -6   35.77    8.84
   5  -6   6   55.39    6.27
  -5   6  -6   50.51    6.20
  -5  -6  -6   49.41    8.33
   6   0   0 2132.69   16.94
  -6   0   0 2203.16   16.07
   6   0   1   -3.25    7.66
  -6   0  -1    0.74    7.52
  -6   0  -2 4053.02   28.81
   6   0   2 4145.59   24.01
  -6   0  -2 4319.34   24.30
  -6   0  -3    1.63    6.40
  -6   0  -3    5.90    7.49
   6   0   3   -1.67    7.88
  -6   0  -4  886.62   10.34
   6   0   4  832.58   10.57
  -6   0  -4  883.40    9.88
  -6   0  -5   -0.93    6.75
  -6   0  -5    4.50    5.95
   6   0   5    1.20    6.98
  -6   0  -6  178.08    6.66
   6   0   6  188.35    7.55
  -6   0  -6  189.84    7.25
  -6   0  -7   11.03    6.64
  -6   0  -7   -4.16    6.09
   6   0   7   -3.90    7.06
   6   0   8  121.44    6.36
  -6   0  -8  113.38    7.10
   6   0   8  112.31    7.67
   6   0   9   -4.65    5.90
  -6   0  -9   -6.61    6.62
   6   0   9    4.86    7.26
   6   0  10  172.21    6.66
  -6   0 -10  170.38    7.41
   6   0  10  182.34    8.24
   6   0  11   -0.27    5.69
  -6   0 -11    1.43    6.43
   6   0  11   -4.53    7.42
   6   0  12   36.48    5.86
  -6   0 -12   35.95    6.59
   6   0  12   57.45    7.70
  -6   0 -13    8.04    6.12
   6   0  13   -8.70    7.38
   6   0  13    6.68    5.65
   6   0  14   33.45    5.96
  -6   0 -14   22.30    7.35
   6   0  14   51.54    7.88
   6   0  15    7.02    5.83
  -6   0 -15    4.14    6.27
   6   0  15    2.95    7.78
  -6   1   0 2361.40   17.02
  -6  -1   0 2373.92   16.69
   6  -1   0 2129.00   15.99
   6   1   0 2186.91   15.37
  -6   1  -1  279.88    9.27
  -6   1  -1  276.48    9.05
  -6  -1  -1  293.55    9.14
   6  -1   1  279.26    9.07
   6   1   1  277.34    9.56
  -6  -1  -2 1982.35   15.58
   6   1   2 1984.02   15.46
  -6   1  -2 2054.60   18.03
  -6   1  -2 1941.86   14.37
  -6  -1  -2 2063.33   15.35
   6  -1   2 1837.74   13.16
  -6  -1  -3    8.16    6.32
   6   1   3   10.41    7.98
  -6   1  -3   22.30    7.32
  -6   1  -3   18.53    7.80
  -6  -1  -3   17.63    7.47
   6  -1   3   26.03    5.97
  -6  -1  -4  109.56    7.32
   6   1   4   88.80    8.15
  -6   1  -4  103.81    7.02
  -6   1  -4   95.64    7.19
  -6  -1  -4  116.72    7.48
   6  -1   4   80.03    6.00
  -6  -1  -5  191.21    5.57
  -6   1  -5  208.20    7.27
   6   1   5  195.26    9.59
  -6   1  -5  211.12    7.20
   6  -1   5  185.42    7.19
  -6  -1  -5  218.25    7.72
  -6  -1  -6  228.34    7.68
   6   1   6  206.17    9.60
  -6   1  -6  225.40    6.15
  -6  -1  -6  224.86    6.58
   6  -1   6  224.86    7.09
   6  -1   7  106.38    6.53
  -6  -1  -7  114.52    7.19
  -6  -1  -7  116.06    6.35
   6   1   7  109.38    9.26
  -6   1  -7  103.66    6.80
   6  -1   7   97.54    6.88
   6  -1   8  319.28    7.42
  -6  -1  -8  331.41    8.16
   6   1   8  296.21    9.20
  -6   1  -8  342.40    7.90
  -6  -1  -8  343.53    7.16
   6  -1   8  321.72    7.93
   6  -1   9   12.24    5.90
  -6  -1  -9    4.44    5.93
   6   1   9   12.35    7.78
  -6   1  -9    7.13    6.44
  -6  -1  -9    6.70    6.69
   6  -1   9    7.46    6.69
   6   1  10  237.29    6.69
  -6  -1 -10  232.14    7.63
   6  -1  10  224.54    6.88
   6   1  10  206.36    8.97
  -6   1 -10  215.82    7.29
   6  -1  10  224.60    7.61
   6   1  11   -7.43    5.77
   6  -1  11   10.27    5.75
  -6  -1 -11    2.28    6.53
   6   1  11    7.23    7.98
  -6   1 -11   -2.52    6.32
   6  -1  11    2.84    5.48
   6   1  12   71.49    5.97
   6  -1  12   80.80    6.03
  -6  -1 -12   56.10    6.75
   6   1  12   47.79    8.31
  -6   1 -12   37.87    6.48
   6  -1  12   51.94    7.01
   6   1  13   -6.30    4.65
   6   1  13   -0.37    9.39
   6  -1  13   -3.86    5.71
  -6  -1 -13   -1.77    6.29
  -6   1 -13    9.32    6.18
   6  -1  13    0.52    6.81
   6   1  14    2.89    5.90
   6  -1  14    1.96    5.90
   6   1  14    8.13    9.66
  -6  -1 -14    6.17    6.46
  -6   1 -14    5.21    6.20
   6  -1  14   10.75    6.91
   6   1  15   42.43    6.15
   6  -1  15   49.69    6.27
   6   1  15   43.90   10.01
  -6  -1 -15   20.04    7.57
  -6   1 -15   38.38    6.59
   6  -1  15   33.33    7.51
   6   2   0    4.00    7.01
  -6   2   0   27.81    9.54
  -6  -2   0   23.99    5.70
  -6   2   0   12.30    5.63
   6  -2   0   18.70    6.80
   6  -2   1  173.39    7.14
  -6   2  -1  199.74   10.54
  -6  -2  -1  184.79    7.28
   6   2   1  196.22    7.53
  -6   2  -1  173.96    7.18
   6  -2   2  422.10    7.65
  -6  -2  -2  441.26    7.35
  -6   2  -2  443.68    9.89
  -6   2  -2  447.53    7.75
  -6  -2  -2  443.67    8.12
   6   2   2  451.01    8.46
   6  -2   3   39.55    5.16
  -6  -2  -3   38.87    6.01
  -6   2  -3   43.25    6.22
  -6  -2  -3   44.19    6.84
   6   2   3   50.65    7.14
   6  -2   4 1083.22    9.76
  -6  -2  -4 1254.12    9.97
  -6   2  -4 1065.54    9.77
   6   2   4 1075.08   11.69
  -6  -2  -4 1107.44   11.18
   6  -2   5   82.93    6.26
  -6  -2  -5   81.42    6.14
  -6   2  -5   85.21    6.26
   6   2   5   67.14    7.66
  -6  -2  -5   76.29    7.11
   6  -2   6  600.68    8.29
  -6  -2  -6  668.92    8.25
  -6   2  -6  642.41    7.57
   6   2   6  601.05   10.25
  -6  -2  -6  695.38    9.61
   6  -2   7  121.32    6.71
   6  -2   7  125.05    6.51
  -6  -2  -7  130.31    6.43
  -6   2  -7  122.98    6.53
   6   2   7  107.03    8.19
  -6  -2  -7  131.00    7.21
   6  -2   8  295.81    6.16
   6  -2   8  304.63    8.65
  -6  -2  -8  299.93    7.10
  -6   2  -8  265.66    7.26
   6   2   8  228.81    9.26
  -6  -2  -8  306.30    8.16
   6  -2   9   10.86    6.24
   6  -2   9    0.83    6.96
  -6  -2  -9   -3.03    7.59
  -6  -2  -9   12.78    4.81
  -6   2  -9  -10.86    6.17
   6   2   9   -0.80    7.95
   6  -2  10   60.16    6.54
   6  -2  10   87.78    7.27
  -6  -2 -10   69.51    6.92
  -6  -2 -10   68.22    6.14
  -6   2 -10   51.15    6.43
   6   2  10   43.06    8.39
   6  -2  11    0.92    6.22
   6  -2  11    5.63    5.83
  -6  -2 -11   10.21    7.59
  -6   2 -11   14.62    6.08
   6   2  11    0.15    9.39
   6  -2  12   67.69    6.55
   6  -2  12   61.27    6.18
  -6  -2 -12   56.66    7.79
  -6   2 -12   56.86    6.39
   6   2  12   44.19    9.67
   6  -2  13   25.50    6.07
  -6  -2 -13   20.12    7.54
  -6   2 -13   15.13    6.29
   6  -2  13   25.08    6.58
   6   2  13   19.41    9.71
   6  -2  14  156.75    6.88
  -6  -2 -14  128.32    8.42
  -6   2 -14  122.80    7.09
   6  -2  14  162.87    7.46
   6   2  14  139.95   10.92
   6  -3   0  572.86    7.93
  -6   3   0  594.23    8.09
   6   3   0  611.39    8.15
  -6  -3   0  597.73    7.14
  -6  -3  -1   47.87    6.59
   6  -3   1   51.67    5.93
   6   3   1   43.92    6.51
  -6   3  -1   31.56    5.85
  -6  -3  -2  171.82    6.24
   6  -3   2  137.61    5.23
  -6  -3  -2  193.57    7.22
   6   3   2  167.05    7.02
  -6   3  -2  153.00    6.24
  -6  -3  -3   30.83    4.84
   6  -3   3   44.18    5.91
  -6  -3  -3   37.09    7.71
  -6   3  -3   30.23    5.93
   6   3   3   26.00    6.61
  -6  -3  -4   51.17    6.13
   6  -3   4   53.47    6.02
  -6  -3  -4   64.44    7.81
  -6   3  -4   61.91    5.96
   6   3   4   55.42    6.84
  -6  -3  -5  107.92    6.25
   6  -3   5  112.43    6.08
  -6  -3  -5  115.19    7.17
  -6   3  -5  103.85    6.04
   6   3   5  106.64    7.27
   6  -3   6   30.14    4.78
  -6  -3  -6    9.04    6.09
  -6   3  -6   11.37    5.81
  -6  -3  -6   22.14    6.90
   6   3   6    3.24    7.18
   6  -3   7  315.62    9.63
   6   3   7  284.31    8.53
   6  -3   7  292.75    5.80
  -6  -3  -7  297.80    7.11
  -6   3  -7  286.70    5.86
  -6  -3  -7  320.82    8.96
   6  -3   8  300.26    9.10
   6  -3   8  306.71    6.91
   6   3   8  270.57    8.78
  -6  -3  -8  294.85    7.12
  -6   3  -8  279.89    5.97
  -6  -3  -8  293.06    8.96
   6  -3   9   45.46    6.41
   6  -3   9   57.77    4.99
  -6  -3  -9   45.70    5.07
   6   3   9   39.20    8.80
  -6   3  -9   49.62    5.07
  -6  -3  -9   44.94    7.72
  -6  -3 -10  146.84    8.39
   6  -3  10  156.55    7.03
   6  -3  10  169.33    6.67
  -6  -3 -10  140.70    6.67
   6   3  10  112.18    9.76
  -6   3 -10  117.78    6.53
   6  -3  11   40.34    7.23
   6  -3  11   43.91    6.11
  -6  -3 -11   31.02    7.82
   6   3  11   25.11    9.46
  -6   3 -11   40.72    6.13
   6  -3  12   29.37    5.29
   6  -3  12   46.72    6.35
  -6  -3 -12   39.52    7.05
   6   3  12   39.90    9.72
  -6   3 -12   33.01    6.32
   6  -3  13    1.01    6.19
   6  -3  13   -2.06    6.10
  -6  -3 -13    2.12    7.69
   6   3  13   -9.91    9.59
  -6   3 -13   -5.28    6.24
   6  -4   0   -0.82    6.08
  -6   4   0    0.42    6.83
  -6  -4   0    2.67    6.39
  -6  -4  -1  346.89    7.15
   6  -4   1  329.79    6.09
  -6   4  -1  363.89    7.16
   6   4   1  333.10    7.34
  -6  -4  -1  357.86    7.53
  -6  -4  -2  197.76    7.22
  -6  -4  -2  185.13    6.79
   6  -4   2  185.65    6.52
  -6   4  -2  178.80    6.47
   6   4   2  174.42    6.93
  -6  -4  -3  341.65    7.44
  -6  -4  -3  335.30    7.85
   6  -4   3  311.57    7.06
   6   4   3  325.30    7.56
  -6   4  -3  324.33    7.09
   6   4   4  238.04    8.36
  -6  -4  -4  270.20    7.24
   6  -4   4  239.96    6.66
  -6  -4  -4  280.68    8.79
  -6   4  -4  229.93    6.60
  -6  -4  -5   46.31    6.25
   6  -4   5   48.42    5.91
  -6  -4  -5   29.79    7.01
   6   4   5   45.97    7.69
  -6   4  -5   39.55    5.85
  -6  -4  -6  269.64    7.25
   6  -4   6  235.05    5.66
  -6  -4  -6  296.26    8.11
   6   4   6  275.75    8.95
  -6   4  -6  232.33    6.55
  -6  -4  -7    2.64    5.12
   6  -4   7   17.30    5.74
  -6  -4  -7    6.44    7.99
  -6   4  -7    9.31    5.64
   6   4   7   -6.77    7.97
   6  -4   8   55.31    4.94
  -6  -4  -8   27.48    6.46
  -6   4  -8   41.22    4.90
  -6  -4  -8   53.78    8.26
   6   4   8   42.72    7.41
   6   4   9   41.98    8.75
   6  -4   9   30.54    8.46
   6  -4   9   32.77    6.05
  -6  -4  -9   35.11    5.17
  -6   4  -9   34.20    6.02
  -6  -4  -9   36.68    8.18
   6   4  10   26.16    9.05
   6  -4  10   21.75    7.60
   6  -4  10   32.55    5.06
  -6  -4 -10   19.34    6.42
  -6   4 -10   24.14    6.07
  -6  -4 -10   30.77    8.17
  -6  -4 -11   55.77    8.38
   6   4  11   58.78    9.60
   6  -4  11   55.94    7.75
   6  -4  11   69.73    6.36
  -6   4 -11   64.63    6.38
  -6  -5   0   44.83    5.19
   6  -5   0   55.72    6.19
  -6  -5   0   50.90    6.14
  -6   5   0   52.32    6.06
  -6  -5   0   48.11    5.95
  -6  -5  -1  138.62    6.82
   6  -5   1  138.62    6.43
  -6  -5  -1  136.27    6.67
  -6   5  -1  148.93    6.35
  -6  -5  -1  139.74    6.39
  -6  -5  -2   96.10    6.51
   6  -5   2   98.51    6.34
  -6   5  -2  112.92    6.17
  -6  -5  -2   95.93    6.67
  -6  -5  -2  101.12    6.41
  -6  -5  -3   16.17    6.27
  -6  -5  -3   18.60    6.70
  -6  -5  -3   25.51    6.26
   6  -5   3   26.05    4.92
  -6   5  -3   16.31    4.85
  -6  -5  -4    8.83    6.31
  -6  -5  -4   14.90    6.87
   6  -5   4   16.66    5.99
  -6   5  -4    7.56    5.93
   6  -5   5    8.62    5.93
  -6  -5  -5    3.90    8.15
  -6   5  -5   -1.44    5.82
  -6  -5  -5   12.77    6.40
  -6  -5  -6  121.34    7.07
   6  -5   6  134.86    6.40
  -6  -5  -6  154.37    8.92
  -6   5  -6  106.79    6.28
  -6  -5  -7   25.51    6.66
   6  -5   7   33.22    5.01
  -6  -5  -7   42.72    7.66
  -6   5  -7   35.28    4.94
   6  -5   8   40.78    6.32
  -6  -5  -8   35.54    6.91
  -6  -5  -8   39.86    8.99
  -6   5  -8   38.01    6.21
   6  -5   9  209.40    6.03
  -6  -5  -9  179.48    7.71
  -6  -5  -9  240.37   10.15
  -6   5  -9  175.95    6.96
  -6  -6   0    2.49    6.37
   6  -6   0    4.35    7.19
  -6  -6   0   -4.26    6.24
  -6   6   0    2.78    6.02
  -6  -6   0   15.83    6.09
  -6  -6  -1   -3.40    6.40
   6  -6   1    7.88    6.27
  -6  -6  -1    5.17    6.16
  -6   6  -1   -1.54    6.14
  -6  -6  -1   -1.12    6.12
  -6  -6  -2   -1.69    7.43
   6  -6   2   10.44    6.13
  -6   6  -2    2.86    6.07
  -6  -6  -2   -2.99    7.64
  -6  -6  -2   -2.70    6.38
  -6  -6  -3   61.43    6.84
   6  -6   3   53.14    6.42
  -6   6  -3   58.72    6.35
  -6  -6  -3   50.75    6.73
  -6  -6  -3   56.12    6.99
  -6  -6  -4   17.34    7.23
  -6  -6  -4   24.00    6.73
   6  -6   4   15.94    6.34
  -6   6  -4   14.72    5.12
  -6  -6  -4   17.08    6.89
   7   0   0 1274.86   12.60
  -7   0   0 1394.99   12.95
  -7   0  -1   -5.97    6.19
   7   0   1   -1.69    7.88
  -7   0  -1    0.09    6.28
   7   0   2   25.53    7.65
  -7   0  -2   20.18    6.17
  -7   0  -2   25.16    7.49
  -7   0  -3   -4.82    7.03
  -7   0  -3    5.12    5.91
   7   0   3    5.83    7.18
  -7   0  -4  290.99    7.86
  -7   0  -4  296.76    7.03
   7   0   4  234.22    7.92
  -7   0  -5    5.88    6.58
   7   0   5    2.54    6.85
  -7   0  -5    6.46    5.98
  -7   0  -6   30.74    6.82
  -7   0  -6   31.36    6.13
   7   0   6   24.94    5.88
  -7   0  -7    3.89    6.14
  -7   0  -7   -9.54    6.86
   7   0   7   -7.46    7.21
  -7   0  -8  378.76    8.37
   7   0   8  333.25    8.68
  -7   0  -8  370.43    7.78
  -7   0  -9   -2.84    5.44
   7   0   9    2.82    5.90
  -7   0 -10  125.72    7.31
   7   0  10  112.84    8.04
   7   0  11    2.11    5.77
  -7   0 -11    0.76    6.42
   7   0  11    6.00    7.28
   7   0  12   -0.98    5.89
  -7   0 -12   27.19    6.43
   7   0  12   10.54    7.50
   7   0  13    2.63    4.70
  -7   0 -13    9.51    6.34
   7   0  13   11.37    8.52
   7   0  14   38.37    6.11
  -7   0 -14   18.05    6.50
   7   0  14   25.82    7.90
  -7   1   0  627.18    8.71
  -7  -1   0  681.58    9.86
   7  -1   0  610.00    8.60
   7   1   0  650.30   10.02
  -7   1  -1 1085.99   11.01
  -7  -1  -1 1161.44   11.37
   7  -1   1 1045.41   10.98
  -7   1  -1 1136.50   12.56
   7   1   1 1082.16   11.53
  -7  -1  -2  566.80    8.37
   7   1   2  533.39    9.49
  -7   1  -2  647.49   10.05
  -7   1  -2  533.12    8.96
  -7  -1  -2  580.51    9.19
   7  -1   2  494.62    8.75
  -7  -1  -3  514.56    7.83
   7   1   3  429.44    8.03
  -7   1  -3  510.09    9.38
  -7   1  -3  505.61    8.63
   7  -1   3  436.65    8.43
  -7  -1  -3  520.54    8.92
  -7  -1  -4  429.70    7.61
   7   1   4  586.60    9.77
  -7   1  -4  433.49    9.19
  -7   1  -4  420.75    8.17
   7  -1   4  378.06    8.14
  -7  -1  -4  429.17    8.53
  -7  -1  -5   58.06    5.94
   7   1   5   56.13    7.76
  -7   1  -5   59.50    6.59
  -7   1  -5   44.63    6.83
   7  -1   5   46.98    6.78
  -7  -1  -5   59.78    5.82
  -7  -1  -6   18.95    6.83
  -7  -1  -6   27.67    6.06
   7   1   6   17.80    8.81
  -7   1  -6   26.51    6.52
  -7   1  -6   17.78    6.74
   7  -1   6   18.66    6.83
  -7  -1  -7  225.35    7.58
  -7  -1  -7  230.23    5.87
   7   1   7  207.06    8.60
  -7   1  -7  222.93    7.49
   7  -1   7  215.59    7.54
  -7  -1  -8   26.12    6.84
  -7  -1  -8   41.09    6.29
   7   1   8   25.25    9.16
  -7   1  -8   36.80    6.65
   7  -1   8   28.35    6.97
  -7  -1  -9   25.14    6.75
  -7  -1  -9   38.80    6.15
   7   1   9   33.58    7.88
  -7   1  -9   24.50    6.56
   7  -1   9   26.19    6.89
   7  -1  10  147.78    6.67
  -7  -1 -10  162.93    7.26
   7   1  10  149.47    8.50
  -7   1 -10  148.14    7.07
   7  -1  10  167.60    7.45
   7  -1  11   43.39    6.20
  -7  -1 -11   49.30    7.93
   7   1  11   24.96    9.52
  -7   1 -11   37.73    6.63
   7  -1  11   35.13    7.20
   7  -1  12   85.91    6.39
   7   1  12   85.68    8.50
  -7  -1 -12   84.53    8.02
  -7   1 -12   74.91    6.86
   7  -1  12   88.25    7.47
   7  -1  13   16.66    5.99
   7   1  13    9.42    9.42
  -7  -1 -13   11.08    6.45
  -7   1 -13   -0.48    6.39
   7  -1  13    8.35    7.16
   7  -1  14   36.40    6.30
   7   1  14   41.88    9.85
  -7  -1 -14   33.19    6.82
  -7   1 -14   37.11    6.59
   7  -1  14   51.41    7.43
  -7   2   0   57.50    8.26
   7   2   0   49.59    6.97
  -7  -2   0   60.65    6.85
  -7   2   0   33.41    5.55
   7  -2   0   53.80    6.69
  -7   2  -1   61.24    6.60
   7   2   1   56.42    7.07
  -7  -2  -1   49.57    6.97
  -7   2  -1   49.48    8.39
   7  -2   1   43.26    6.65
  -7  -2  -2   32.49    4.69
  -7   2  -2   24.53    8.48
  -7   2  -2   22.72    6.42
  -7  -2  -2   26.78    6.70
   7   2   2   29.56    7.00
   7  -2   2   15.27    6.41
  -7  -2  -3   63.23    5.92
  -7   2  -3   56.94    8.42
  -7   2  -3   68.73    5.37
   7   2   3   67.61    6.24
  -7  -2  -3   57.17    7.15
   7  -2   3   71.85    5.32
  -7  -2  -4  318.84    5.92
  -7   2  -4  315.73    7.30
   7   2   4  297.24    8.44
  -7  -2  -4  327.20    7.95
   7  -2   4  305.49    7.24
  -7  -2  -5   32.08    5.93
  -7   2  -5   23.82    6.37
   7   2   5   31.38    7.44
  -7  -2  -5   26.59    6.78
   7  -2   5   37.73    6.31
  -7  -2  -6  610.42    7.20
  -7   2  -6  589.66    8.39
   7   2   6  537.52    9.99
  -7  -2  -6  607.42    9.24
   7  -2   6  576.73    8.31
  -7  -2  -7  123.29    5.34
  -7   2  -7  108.53    6.57
   7   2   7   94.54    8.20
  -7  -2  -7   98.17    7.06
   7  -2   7  108.04    6.56
  -7  -2  -8  334.89    8.14
  -7  -2  -8  345.63    7.23
  -7   2  -8  294.86    7.53
   7   2   8  245.29    9.38
   7  -2   8  335.75    7.61
  -7  -2  -9    9.43    6.58
  -7   2  -9   11.09    6.28
   7   2   9   14.82    7.91
   7  -2   9    4.01    6.33
   7  -2  10  123.66    6.85
  -7  -2 -10  118.31    7.14
  -7   2 -10   87.77    5.69
   7   2  10  102.64    8.56
   7  -2  10  117.88    5.79
   7  -2  11    7.30    7.23
  -7  -2 -11    5.01    6.64
  -7   2 -11   15.10    6.28
   7   2  11   19.48    8.19
   7  -2  11    4.74    6.42
   7  -2  12   10.20    6.14
  -7  -2 -12   14.82    7.81
  -7   2 -12    7.83    6.37
   7  -2  12    6.37    6.61
   7   2  12    0.88    8.43
   7  -2  13   -1.25    6.23
  -7  -2 -13    9.06    7.68
  -7   2 -13   -2.03    6.48
   7  -2  13   -2.90    6.82
   7   2  13   18.53    9.80
   7  -3   0  445.80    7.82
  -7  -3   0  472.42    6.91
   7   3   0  492.13    8.04
  -7   3   0  459.74    7.86
   7  -3   1   24.78    6.34
  -7  -3  -1   43.09    7.84
   7   3   1    9.68    6.78
  -7   3  -1    3.35    5.21
  -7  -3  -2 1070.45   12.94
   7  -3   2  924.05    8.63
  -7  -3  -2 1071.77   10.79
  -7   3  -2  979.78    9.83
   7   3   2 1101.21   11.26
  -7  -3  -3   87.37    5.03
   7  -3   3   87.02    6.30
  -7  -3  -3   90.95    7.04
  -7   3  -3   80.38    6.32
   7   3   3   93.54    7.18
   7  -3   4  307.25    7.16
  -7  -3  -4  309.06    6.06
  -7  -3  -4  327.23    7.96
  -7   3  -4  288.69    7.16
   7   3   4  323.39    8.33
   7  -3   5   33.47    6.06
   7   3   5   25.85    7.22
  -7  -3  -5   35.45    5.98
  -7   3  -5   25.24    6.08
  -7  -3  -5   32.83    6.80
   7  -3   6  195.05    6.69
   7   3   6  185.05    9.24
  -7  -3  -6  205.42    6.71
  -7   3  -6  189.66    6.62
  -7  -3  -6  196.07    7.61
   7  -3   7   59.32    6.14
   7   3   7   57.28    8.77
  -7   3  -7   54.12    6.16
  -7  -3  -7   71.21    7.95
   7  -3   8   35.00    4.96
   7   3   8   28.74    7.53
  -7   3  -8   40.43    6.02
  -7  -3  -8   30.64    6.66
   7  -3   9   -2.05    6.08
   7   3   9   13.82    8.91
  -7   3  -9   14.38    6.09
  -7  -3  -9    3.43    7.59
   7  -3  10  198.97    5.87
   7   3  10  159.36    9.12
  -7   3 -10  175.94    6.88
   7  -3  11  -12.98    6.29
   7  -3  11    2.19    7.35
  -7  -3 -11    3.83    5.11
   7   3  11   10.62    9.60
  -7   3 -11    4.23    5.09
   7  -3  12   86.20    6.73
   7  -3  12   71.65    7.85
  -7  -3 -12   61.02    7.31
   7   3  12   47.18   10.31
  -7   3 -12   62.57    6.66
   7  -4   0  108.02    6.47
  -7   4   0  117.45    6.35
   7   4   0  111.87    6.50
  -7  -4   0  127.95    6.66
  -7  -4  -1    8.27    5.72
  -7  -4  -1   14.07    6.47
   7  -4   1   13.52    5.00
   7   4   1   15.65    6.18
  -7   4  -1   12.77    6.04
  -7  -4  -2  104.71    6.20
   7   4   2   89.72    6.57
   7  -4   2  102.31    6.36
  -7  -4  -2   90.09    6.86
  -7   4  -2   92.19    6.34
  -7  -4  -3   79.91    6.17
   7  -4   3   88.98    6.20
  -7  -4  -3   83.81    7.91
   7   4   3   88.36    6.67
  -7   4  -3   91.49    5.14
  -7  -4  -4  275.60    7.01
   7  -4   4  210.05    6.74
  -7  -4  -4  224.53    7.50
  -7   4  -4  205.09    6.74
   7   4   4  216.85    7.40
   7  -4   5   73.02    6.16
  -7  -4  -5   67.17    7.14
  -7   4  -5   61.22    5.05
   7   4   5   72.80    7.06
   7   4   6   48.41    8.19
   7  -4   6   50.04    6.06
  -7  -4  -6   57.70    8.07
  -7   4  -6   51.93    6.00
   7   4   7   40.34    7.34
   7  -4   7   32.47    4.90
  -7  -4  -7   43.40    6.19
  -7   4  -7   44.31    5.98
  -7  -4  -7   30.76    7.10
   7  -4   8   81.11    6.37
   7   4   8   61.85    7.91
  -7  -4  -8   74.33    5.50
  -7   4  -8   62.31    6.29
  -7  -4  -8   80.55    8.43
   7  -4   9   27.46    6.23
   7   4   9   10.45    8.04
  -7   4  -9   27.65    5.12
  -7  -4  -9   45.31    8.23
   7  -4  10   16.26    6.21
   7   4  10    5.81    9.48
  -7   4 -10    5.90    5.08
  -7  -4 -10   13.85    7.11
  -7  -5   0   84.67    5.45
   7  -5   0   73.69    6.43
  -7   5   0   86.35    6.34
  -7  -5   0   79.97    6.51
  -7  -5   0   82.80    5.18
  -7  -5  -1  359.68    6.60
  -7  -5  -1  389.10    9.23
   7  -5   1  341.80    6.44
  -7   5  -1  347.86    7.44
  -7  -5  -1  389.68    7.84
  -7  -5  -2   31.10    6.71
  -7  -5  -2   36.04    6.22
   7  -5   2   33.77    6.15
  -7   5  -2   40.97    6.11
  -7  -5  -3  144.84    7.34
   7  -5   3  125.20    6.55
  -7   5  -3  127.56    6.47
   7  -5   4   51.48    6.09
  -7  -5  -4   48.33    8.20
  -7   5  -4   41.93    4.94
  -7  -5  -5   -4.98    6.29
   7  -5   5    1.34    6.13
  -7  -5  -5    8.53    7.13
  -7   5  -5   -5.26    6.02
   7  -5   6    0.87    4.98
  -7  -5  -6    5.98    6.53
  -7   5  -6    2.40    6.02
   7  -5   7    3.64    6.18
  -7  -5  -7    8.84    6.57
  -7   5  -7    6.42    4.98
  -7  -6   0   15.15    6.53
   7  -6   0   28.18    6.47
  -7  -6   0   34.16    6.49
  -7   6   0   33.26    5.14
  -7  -6   0   33.09    6.31
  -7  -6  -1    7.39    6.41
   7  -6   1    9.87    6.54
  -7   6  -1    6.46    6.38
  -7  -6  -1   18.78    6.43
  -7  -6  -1   -3.16    5.15
  -7  -6  -2   23.38    6.93
  -7  -6  -2   22.81    6.53
   7  -6   2   22.64    6.46
  -7   6  -2   36.79    6.41
  -7  -6  -2   20.26    6.62
  -7   6  -3   10.75    5.13
   8   0   0    6.20    8.37
  -8   0   0    8.70    7.25
  -8   0  -1    4.03    4.65
   8   0   1   11.03    7.23
  -8   0  -1   -7.51    5.87
  -8   0  -2   32.07    6.08
   8   0   2   11.22    7.24
  -8   0  -2   20.74    7.07
  -8   0  -3   -4.98    6.84
  -8   0  -3   -5.26    5.96
   8   0   3   -4.78    6.91
  -8   0  -4   68.75    5.83
  -8   0  -4   56.77    6.23
   8   0   4   78.51    7.20
  -8   0  -5    8.50    6.81
  -8   0  -5   -0.08    5.90
   8   0   5    9.22    7.06
  -8   0  -6   26.52    7.02
  -8   0  -6   26.88    6.35
   8   0   6   14.16    7.33
  -8   0  -7    3.41    5.46
  -8   0  -7    5.62    6.11
   8   0   7   -2.76    7.08
  -8   0  -8   99.31    6.66
  -8   0  -8  118.02    7.12
   8   0   8   87.17    7.58
  -8   0  -9   -2.26    6.55
   8   0   9   -0.41    7.27
  -8   0 -10   90.95    7.29
   8   0  10   85.52    8.08
  -8   0 -11   -2.43    6.55
   8   0  11    2.08    7.45
  -8   0 -12    7.59    6.55
   8   0  12   10.26    7.57
  -8   0 -13    1.15    6.60
   8   0  13    8.29    7.73
  -8   1   0   94.21    6.11
   8  -1   0   90.56    7.29
  -8  -1   0   96.82    7.43
   8   1   0   92.16    7.47
  -8   1  -1  418.90    7.95
  -8   1  -1  434.16    8.48
   8  -1   1  406.50    8.24
  -8  -1  -1  444.45    7.42
   8   1   1  403.19    8.62
   8   1   2  228.15    6.71
  -8  -1  -2  272.41    6.83
  -8   1  -2  360.18    8.35
  -8   1  -2  259.74    7.71
   8  -1   2  240.19    6.46
  -8  -1  -2  278.49    7.76
  -8  -1  -3  155.78    5.37
   8   1   3  130.74    7.76
  -8   1  -3  154.59    7.45
   8  -1   3  127.59    6.19
  -8  -1  -3  161.25    7.40
  -8   1  -3  155.92    7.82
  -8  -1  -4 1255.79   11.97
   8   1   4 1102.99   11.95
  -8   1  -4 1162.50   11.87
  -8   1  -4 1088.94   10.97
   8  -1   4 1016.21   10.74
  -8  -1  -4 1171.58   11.36
  -8  -1  -5  158.32    6.61
   8   1   5  241.51    8.54
  -8   1  -5  175.06    8.10
  -8   1  -5  138.48    7.37
   8  -1   5  136.05    7.34
  -8  -1  -5  151.97    7.51
  -8  -1  -6  430.76    8.49
  -8  -1  -6  459.65    8.03
   8   1   6  411.84    9.47
  -8   1  -6  438.88    8.57
  -8   1  -6  378.63    7.23
   8  -1   6  371.99    8.29
  -8  -1  -7    8.67    6.55
  -8  -1  -7    1.96    6.14
   8   1   7  -12.07    8.67
  -8   1  -7   -1.03    5.50
   8  -1   7    2.04    6.87
  -8  -1  -8   51.37    6.90
  -8  -1  -8   62.13    6.41
   8   1   8   49.82    8.03
  -8   1  -8   53.59    6.97
   8  -1   8   44.19    7.13
  -8  -1  -9   27.12    6.77
  -8  -1  -9   32.72    5.13
   8   1   9   36.42    9.07
  -8   1  -9   27.64    6.72
   8  -1   9   38.09    6.97
  -8  -1 -10    7.63    6.60
   8   1  10   11.69    8.99
  -8   1 -10    2.76    6.66
   8  -1  10    4.35    6.99
   8   1  11   92.50    9.61
  -8  -1 -11   81.63    8.01
  -8   1 -11   92.80    7.16
   8  -1  11  100.32    7.68
   8   1  12   55.19    9.55
  -8  -1 -12   28.40    6.83
  -8   1 -12   29.99    6.62
   8  -1  12   51.19    7.25
   8   1  13   11.05    8.22
  -8  -1 -13    3.92    7.66
  -8   1 -13    0.80    6.66
   8  -1  13   11.33    7.30
  -8   2   0 1052.90   12.67
  -8   2   0  964.58   10.24
   8   2   0 1017.98   10.41
  -8  -2   0 1031.30   10.21
   8  -2   0  958.94    9.24
  -8   2  -1  108.03    8.64
  -8   2  -1  100.68    5.87
   8   2   1  103.97    7.31
  -8  -2  -1  105.31    7.03
   8  -2   1   92.36    5.77
  -8  -2  -2  600.87    9.21
  -8   2  -2  610.48   10.72
  -8   2  -2  557.82    8.70
   8   2   2  551.71    8.29
  -8  -2  -2  634.29    9.20
   8  -2   2  544.73    7.58
  -8  -2  -3   36.61    4.68
  -8   2  -3   31.78    7.71
  -8   2  -3   27.51    6.58
   8   2   3   25.11    7.44
  -8  -2  -3   34.79    6.95
   8  -2   3   21.27    6.45
  -8  -2  -4   44.30    5.91
  -8   2  -4   27.02    6.62
   8   2   4   37.21    7.61
  -8  -2  -4   38.89    6.95
   8  -2   4   34.86    5.42
  -8  -2  -5   15.61    5.87
  -8   2  -5    8.39    6.51
   8   2   5    9.98    7.49
  -8  -2  -5   12.19    6.65
   8  -2   5    9.17    6.37
  -8  -2  -6  333.88    7.07
  -8   2  -6  288.69    6.48
   8   2   6  286.41    8.86
   8  -2   6  307.53    7.48
  -8  -2  -6  332.97    7.88
  -8  -2  -7  191.09    6.75
  -8   2  -7  185.79    7.08
   8   2   7  159.84    8.50
   8  -2   7  190.81    7.08
  -8  -2  -7  182.72    7.30
  -8  -2  -8  276.62    8.71
  -8   2  -8  245.81    6.51
   8   2   8  202.97    8.99
   8  -2   8  274.67    7.61
  -8  -2  -9   80.23    7.83
  -8   2  -9   75.63    6.67
   8   2   9   63.11    8.39
   8  -2   9   86.99    6.79
  -8  -2 -10  111.24    8.07
  -8   2 -10   88.75    6.82
   8  -2  10  113.85    6.99
   8   2  10   85.12    8.62
  -8  -2 -11   21.13    6.70
  -8   2 -11   39.21    6.53
   8  -2  11   40.50    6.72
   8   2  11   34.23    8.29
  -8  -2 -12   44.61    7.92
  -8   2 -12   19.89    6.67
   8  -2  12   43.44    5.70
   8   2  12   34.14    8.71
  -8  -3   0  398.45    7.97
  -8   3   0  368.90    7.76
   8   3   0  343.40    7.91
   8  -3   0  351.28    7.61
  -8  -3  -1   14.13    7.01
  -8   3  -1    7.21    6.52
   8   3   1   19.60    7.14
   8  -3   1   17.41    6.48
  -8  -3  -2  753.05   11.44
  -8  -3  -2  747.90    9.63
  -8   3  -2  675.63    8.12
   8   3   2  751.60    9.85
   8  -3   2  636.46    8.86
  -8  -3  -3   54.94    5.73
  -8   3  -3   53.95    6.23
  -8  -3  -3   69.06    6.90
   8   3   3   38.87    7.16
   8  -3   3   48.01    6.25
  -8  -3  -4  144.16    5.18
  -8   3  -4  127.41    6.55
  -8  -3  -4  157.10    7.21
   8  -3   4  117.60    6.48
   8   3   4  140.18    6.45
  -8  -3  -5   53.97    5.96
   8   3   5   45.21    7.43
  -8   3  -5   68.65    6.28
  -8  -3  -5   68.49    6.81
   8  -3   5   45.98    5.20
   8   3   6   79.25    7.78
  -8  -3  -6  105.89    6.21
  -8   3  -6   74.62    6.37
  -8  -3  -6  103.29    7.05
   8  -3   6   88.79    5.27
  -8  -3  -7   20.99    4.90
   8   3   7   20.68    7.62
  -8   3  -7   15.17    6.09
  -8  -3  -7    9.05    6.74
   8  -3   7   10.53    6.11
  -8  -3  -8   34.24    6.23
   8   3   8   19.72    8.95
  -8   3  -8   17.54    5.20
   8  -3   8   22.05    6.32
  -8  -3  -9    4.88    5.05
   8   3   9   -9.47    7.89
  -8   3  -9    8.91    6.27
   8  -3   9   -7.47    6.31
   8   3  10   14.12    9.59
  -8   3 -10   12.01    6.42
   8  -3  10   36.46    6.44
  -8  -3 -11    7.59    6.83
   8   3  11    2.71    9.81
  -8   3 -11   -5.57    6.46
   8  -3  11    4.20    6.42
   8  -4   0  398.06    7.68
  -8  -4   0  420.71    6.85
  -8   4   0  383.62    7.72
   8   4   0  450.28    7.94
  -8  -4  -1   33.88    5.69
   8  -4   1   37.72    6.26
   8   4   1   49.97    6.51
  -8  -4  -1   44.00    6.73
  -8   4  -1   33.65    6.18
   8  -4   2  154.08    6.73
  -8  -4  -2  174.76    6.57
  -8  -4  -2  173.62    7.35
   8   4   2  184.71    7.19
  -8   4  -2  152.64    6.70
   8  -4   3    5.63    5.06
  -8  -4  -3   13.04    5.78
  -8  -4  -3   18.43    6.88
  -8   4  -3    8.86    6.06
   8   4   3    5.17    5.53
   8  -4   4   13.23    4.96
  -8  -4  -4    4.05    5.72
  -8  -4  -4   -7.30    6.83
  -8   4  -4    4.71    5.96
   8   4   4    5.92    6.74
   8  -4   5    7.75    5.06
   8   4   5    4.95    6.98
  -8  -4  -5    4.65    4.84
  -8  -4  -5   -2.84    6.93
  -8   4  -5    7.96    6.11
   8  -4   6   -0.14    5.11
  -8  -4  -6   27.19    6.08
   8   4   6    4.99    7.12
  -8   4  -6   16.83    5.01
  -8  -4  -6   17.73    6.98
   8  -4   7    3.75    6.24
   8   4   7   11.25    8.74
  -8   4  -7   10.89    5.13
  -8  -4  -7   12.48    6.96
   8  -4   8   15.09    6.43
   8   4   8   14.74    8.00
  -8   4  -8   22.18    6.32
   8  -4   9   35.25    5.31
  -8  -4  -9   22.37    5.33
   8   4   9   16.76    9.53
  -8   4  -9   22.48    6.46
  -8  -5   0   12.59    5.94
   8  -5   0    7.88    6.21
  -8   5   0   -6.85    6.10
  -8  -5   0    6.88    5.19
   8  -5   1   77.68    6.58
  -8  -5  -1   78.14    6.73
  -8   5  -1   76.63    6.56
   8  -5   2   10.33    6.25
  -8  -5  -2    6.22    6.70
  -8   5  -2    6.95    6.15
  -8  -5  -3  185.51    7.71
   8  -5   3  197.76    6.89
  -8   5  -3  186.54    5.89
   8  -5   4   55.20    5.34
  -8  -5  -4   70.08    7.47
  -8   5  -4   55.18    6.36
   8  -5   5   49.75    6.45
  -8  -5  -5   65.31    7.64
  -8   5  -5   67.83    6.44
   8   5   5   60.44    7.38
   8  -5   6   18.96    6.47
  -8  -5  -6   26.99    7.72
  -8   5  -6   31.60    6.38
   8   5   6   31.76    7.60
  -8   6   0    4.87    6.56
   9   0   0  432.31    8.60
  -9   0   0  555.75    8.97
  -9   0  -1   -1.47    6.02
   9   0   1   -5.23    7.09
  -9   0  -1   -1.16    5.79
  -9   0  -2 1818.59   16.77
   9   0   2 1516.35   13.36
  -9   0  -2 1738.46   13.03
  -9   0  -3   -8.17    7.19
  -9   0  -3    7.96    6.14
   9   0   3   -6.46    7.29
  -9   0  -4  589.92    9.41
  -9   0  -4  608.29    9.01
   9   0   4  470.78    9.35
  -9   0  -5   -8.17    7.10
  -9   0  -5  -11.07    6.23
   9   0   5   -2.04    7.28
  -9   0  -6    2.11    6.81
  -9   0  -6    9.23    6.17
   9   0   6   -2.34    7.13
  -9   0  -7    5.13    5.32
  -9   0  -7   -1.52    6.21
   9   0   7    3.41    7.07
  -9   0  -8   16.71    6.33
  -9   0  -8   23.63    6.73
   9   0   8   11.57    7.37
  -9   0  -9  -10.62    6.75
   9   0   9   -1.57    7.46
  -9   0 -10  246.99    8.03
   9   0  10  226.84    8.89
  -9   0 -11    5.43    6.76
   9   0  11   -2.66    7.57
  -9   0 -12   69.25    7.10
   9   0  12   76.10    8.19
  -9   1   0   74.25    6.31
  -9   1   0   58.28    6.21
   9  -1   0   54.69    7.27
  -9  -1   0   58.21    7.40
   9   1   0   55.36    7.44
  -9  -1  -1   21.68    5.77
  -9   1  -1    4.19    6.89
  -9   1  -1    8.48    7.19
   9  -1   1   14.28    7.03
  -9  -1  -1   -1.10    5.72
   9   1   1   18.06    5.82
   9   1   2   37.08    7.31
  -9  -1  -2   45.44    6.04
  -9   1  -2   34.21    7.13
  -9   1  -2   31.85    7.18
   9  -1   2   19.96    7.01
  -9  -1  -2   32.73    7.16
   9   1   3  349.76    8.60
  -9  -1  -3  425.55    8.03
  -9   1  -3  398.18    8.89
  -9   1  -3  364.02    7.20
   9  -1   3  313.94    8.14
  -9  -1  -3  424.63    8.31
  -9  -1  -4  239.88    6.95
   9   1   4  202.16    8.18
  -9   1  -4  243.20    7.42
  -9   1  -4  213.51    6.60
   9  -1   4  204.41    6.54
  -9  -1  -4  237.21    7.62
  -9  -1  -5   21.70    6.13
   9   1   5   20.41    7.42
  -9   1  -5   16.04    6.31
  -9   1  -5   26.88    6.83
   9  -1   5   24.75    6.86
  -9  -1  -5   25.46    6.75
  -9  -1  -6   68.16    6.80
  -9  -1  -6   75.12    6.33
   9   1   6   92.71    7.72
  -9   1  -6   83.31    6.78
  -9   1  -6   71.59    7.13
   9  -1   6   70.18    7.20
  -9  -1  -7   35.51    5.40
   9   1   7   37.53    7.55
  -9  -1  -7   35.03    6.17
  -9   1  -7   22.88    6.85
   9  -1   7   32.22    5.80
  -9  -1  -8   92.48    6.98
   9   1   8  129.03    9.38
  -9  -1  -8   99.67    5.56
  -9   1  -8  107.99    7.16
   9  -1   8   93.33    6.16
  -9  -1  -9    0.28    6.41
   9   1   9    9.70    7.69
  -9   1  -9   -2.45    5.39
   9  -1   9    2.35    5.72
   9   1  10   17.60    8.01
  -9  -1 -10   22.38    6.87
  -9   1 -10   32.47    6.91
   9  -1  10   20.07    7.31
   9   1  11   28.45    8.10
  -9  -1 -11   27.03    6.81
  -9   1 -11   23.31    6.94
   9  -1  11   16.77    7.55
   9   1  12    3.82    9.28
  -9  -1 -12    4.47    6.67
  -9   1 -12    8.53    6.73
   9  -1  12    0.96    7.38
  -9   2   0  681.61   10.47
  -9   2   0  621.81    9.09
   9   2   0  637.37    9.27
  -9  -2   0  659.12    9.09
   9  -2   0  580.08    7.93
  -9  -2  -1   18.54    4.42
  -9   2  -1    2.59    8.21
  -9   2  -1  -10.81    6.78
   9   2   1    0.50    5.75
  -9  -2  -1   12.15    6.81
   9  -2   1   10.93    5.49
  -9  -2  -2  106.34    5.96
  -9   2  -2   99.16    7.95
  -9   2  -2   96.15    6.96
   9   2   2   79.95    7.58
  -9  -2  -2  114.24    7.21
   9  -2   2   99.16    6.92
  -9  -2  -3   34.15    5.67
  -9   2  -3   27.06    7.55
  -9   2  -3   29.16    5.59
   9   2   3   20.48    7.36
  -9  -2  -3   33.63    6.79
   9  -2   3   25.39    6.71
  -9  -2  -4   75.67    6.02
  -9   2  -4   69.04    7.83
  -9   2  -4   64.80    6.90
   9   2   4   46.21    7.71
   9  -2   4   63.07    5.64
  -9  -2  -4   79.44    6.96
  -9  -2  -5    1.75    5.81
  -9   2  -5    6.45    6.55
   9   2   5    1.10    7.47
   9  -2   5   -2.01    6.45
  -9  -2  -5   -4.95    6.58
  -9  -2  -6   12.41    6.01
  -9   2  -6   21.68    6.57
   9   2   6   19.75    7.60
   9  -2   6    7.91    6.61
  -9  -2  -6   11.66    6.56
  -9  -2  -7   35.05    6.28
  -9   2  -7   35.67    6.81
   9   2   7   33.68    7.82
   9  -2   7   29.86    6.85
  -9  -2  -7   40.21    6.56
  -9  -2  -8   67.54    7.69
  -9  -2  -8   71.19    5.43
  -9   2  -8   64.58    5.75
   9  -2   8   56.61    6.96
   9   2   8   54.53    8.16
  -9  -2  -9   -2.83    5.16
  -9  -2  -9   10.18    6.15
  -9   2  -9   -7.51    6.52
   9  -2   9    6.83    6.62
   9   2   9   -1.33    7.76
  -9  -2 -10    3.40    6.59
  -9  -2 -10   18.22    5.20
  -9   2 -10   10.80    6.58
   9  -2  10   10.83    5.59
   9   2  10   13.97    8.17
  -9  -2 -11    5.04    6.67
  -9   2 -11   -4.78    6.64
   9  -2  11   -3.09    6.91
   9   2  11    8.92    8.29
  -9   3   0  119.50   10.80
  -9  -3   0  122.20    7.25
  -9   3   0  109.90    5.84
   9   3   0  128.53    6.15
   9  -3   0  116.77    6.97
  -9  -3  -1   -0.73    4.27
  -9  -3  -1    3.74    5.56
  -9   3  -1    8.87    6.51
   9   3   1    9.40    6.99
   9  -3   1   19.95    6.54
  -9  -3  -2   35.75    5.46
  -9   3  -2   33.98    6.52
  -9  -3  -2   39.99    6.81
   9  -3   2   49.05    6.50
   9   3   2   38.19    7.09
  -9  -3  -3    8.00    5.47
  -9   3  -3    8.49    6.34
  -9  -3  -3   21.75    6.74
   9  -3   3    7.34    6.31
   9   3   3   -7.11    7.18
   9   3   4  166.80    7.96
  -9  -3  -4  196.16    6.50
  -9   3  -4  156.06    6.88
  -9  -3  -4  189.19    7.42
   9  -3   4  155.16    6.94
  -9  -3  -5   84.47    6.09
   9   3   5   88.09    7.74
  -9   3  -5   64.22    6.56
  -9  -3  -5   93.37    7.06
   9  -3   5   88.93    6.54
   9   3   6  166.49    8.43
  -9   3  -6  178.12    7.06
  -9  -3  -6  213.35    7.54
   9  -3   6  198.94    7.06
   9   3   7   63.93    7.97
  -9   3  -7   53.27    6.68
  -9  -3  -7   77.65    6.82
   9  -3   7   72.27    6.67
   9   3   8  104.22    8.56
  -9   3  -8  106.89    5.90
   9  -3   8  125.17    7.06
  -9  -3  -8  130.71    7.27
  -9  -3  -9    3.43    6.68
   9   3   9   -2.16    8.14
  -9   3  -9    5.37    6.55
   9  -3   9    7.12    6.61
  -9  -3 -10    7.06    6.75
  -9  -3 -10    7.72    5.25
   9   3  10    6.30    9.80
  -9   3 -10    2.18    6.55
   9   4   0   34.23    5.58
  -9  -4   0   47.00    6.85
  -9   4   0   57.46    6.46
   9  -4   0   42.33    6.49
  -9  -4  -1  270.03    7.92
  -9  -4  -1  289.99    8.73
  -9   4  -1  263.97    7.34
   9   4   1  303.36    7.89
   9  -4   1  240.75    7.29
  -9  -4  -2  215.34    7.67
  -9   4  -2  161.40    7.03
   9   4   2  207.98    7.79
   9  -4   2  159.88    7.07
   9   4   3  206.70    8.00
  -9  -4  -3  223.42    7.86
  -9   4  -3  182.43    7.04
   9  -4   3  196.48    7.05
  -9  -4  -4   45.72    5.97
   9   4   4   41.48    7.45
  -9  -4  -4   63.30    7.24
  -9   4  -4   28.70    6.41
   9  -4   4   37.41    6.50
   9   4   5   45.51    8.61
  -9   4  -5   40.21    6.43
  -9  -4  -5   39.61    7.13
   9  -4   5   52.59    6.50
   9   4   6   20.31    7.69
  -9   4  -6   13.48    5.26
  -9  -4  -6   24.28    7.20
   9  -4   6   15.67    6.46
  -9  -4  -7   20.67    5.11
   9   4   7    9.62    9.10
  -9   4  -7   22.86    6.51
  -9  -4  -7   25.85    7.14
   9  -4   7   26.19    6.55
   9  -5   0    3.40    6.48
  -9  -5   0    2.60    5.34
  -9   5   0   10.71    6.45
   9  -5   1    3.97    6.38
  -9  -5  -1   17.41    6.81
  -9   5  -1    4.95    6.40
   9  -5   2   68.89    6.70
  -9  -5  -2   55.11    8.41
  -9   5  -2   51.90    6.67
   9  -5   3   37.34    6.72
  -9  -5  -3   47.99    7.27
  -9   5  -3   44.74    6.62
   9   5   3   52.59    7.03
   9  -5   4    5.65    6.51
  -9  -5  -4    2.77    7.30
  -9   5  -4    3.61    6.33
   9   5   4   10.56    7.10
  10   0   0  155.49    7.55
 -10   0   0  127.22    6.30
 -10   0  -1    9.56    6.08
  10   0   1    6.16    7.08
 -10   0  -1   -3.85    5.83
 -10   0  -2  868.59    9.34
 -10   0  -2  878.38   10.95
  10   0   2  709.14    9.91
 -10   0  -3    5.42    7.00
 -10   0  -3   17.11    6.10
  10   0   3    0.69    7.06
 -10   0  -4  623.89    9.48
 -10   0  -4  690.76    9.48
  10   0   4  533.63    9.44
 -10   0  -5    2.29    6.90
 -10   0  -5   -0.89    6.27
  10   0   5   -8.02    7.21
 -10   0  -6   61.79    7.05
 -10   0  -6   72.03    6.56
  10   0   6   48.89    7.44
 -10   0  -7    5.02    6.27
 -10   0  -7   -1.58    6.66
  10   0   7   -8.67    7.10
 -10   0  -8  142.87    6.09
 -10   0  -8  122.68    7.59
  10   0   8  106.03    8.04
 -10   0  -9    2.37    6.75
  10   0   9   -2.08    7.40
 -10   0 -10   -2.38    6.70
  10   0  10    6.46    7.51
 -10   0 -11    4.79    6.73
  10   0  11   -0.45    7.66
 -10   1   0  471.24    8.27
 -10   1   0  406.93    8.70
  10  -1   0  351.49    7.28
 -10  -1   0  451.72    8.56
  10   1   0  392.78    7.47
 -10  -1  -1    0.06    5.84
 -10   1  -1    3.02    6.88
 -10   1  -1   -1.33    7.13
  10  -1   1    5.16    7.02
 -10  -1  -1    0.03    6.93
  10   1   1    4.49    7.04
 -10  -1  -2  123.90    6.31
 -10   1  -2  121.88    7.48
 -10   1  -2  112.11    7.38
  10  -1   2  104.55    7.29
 -10  -1  -2  122.76    7.28
  10   1   2   88.53    7.47
  10   1   3  118.06    7.63
 -10  -1  -3  105.55    5.35
 -10   1  -3  105.45    6.58
 -10   1  -3   94.92    7.28
  10  -1   3  101.46    6.02
 -10  -1  -3  103.01    7.34
  10   1   4   11.18    7.28
 -10  -1  -4   13.85    6.03
 -10   1  -4    6.27    6.30
 -10   1  -4   15.67    5.69
  10  -1   4   14.94    6.86
 -10  -1  -4   16.91    6.81
 -10  -1  -5   46.42    5.66
  10   1   5   45.41    7.43
 -10  -1  -5   57.75    6.33
 -10   1  -5   43.04    7.64
 -10   1  -5   35.53    7.00
  10  -1   5   28.09    5.76
 -10  -1  -6   92.91    6.95
  10   1   6   83.31    7.71
 -10  -1  -6  104.60    6.50
 -10   1  -6   99.47    7.73
 -10   1  -6   88.43    7.28
  10  -1   6   88.90    7.28
 -10  -1  -7   33.07    6.79
  10   1   7   21.29    7.61
 -10   1  -7   32.30    6.66
 -10   1  -7   29.17    6.86
  10  -1   7    7.70    7.13
  10   1   8   85.99    8.11
 -10  -1  -8   79.20    5.75
 -10   1  -8   76.06    7.11
  10  -1   8   95.26    7.34
  10   1   9   10.19    7.79
 -10  -1  -9   -0.69    6.58
 -10   1  -9   -2.34    6.65
  10  -1   9    3.15    7.03
  10   1  10   99.72    8.52
 -10  -1 -10  105.39    7.21
 -10   1 -10   95.80    7.34
  10  -1  10  100.36    7.85
 -10   2   0  236.46    8.10
 -10   2   0  215.21    7.80
  10   2   0  203.99    7.62
 -10  -2   0  242.62    7.52
  10  -2   0  189.30    7.72
 -10  -2  -1   30.30    4.57
 -10   2  -1   28.53    8.13
 -10   2  -1   18.94    5.63
  10   2   1   24.09    7.28
 -10  -2  -1   35.05    7.08
  10  -2   1   23.35    6.76
 -10  -2  -2   49.97    5.70
 -10   2  -2   21.99    7.56
 -10   2  -2   24.17    6.80
  10   2   2   39.61    7.39
  10  -2   2   11.23    5.56
 -10  -2  -2   28.85    5.71
 -10  -2  -3   34.51    4.75
 -10   2  -3   41.81    7.76
 -10   2  -3   44.22    6.83
  10   2   3   23.92    7.39
  10  -2   3   31.16    6.77
 -10  -2  -3   31.83    6.75
 -10  -2  -4  314.44    6.52
 -10   2  -4  219.70    8.78
 -10   2  -4  203.10    6.42
  10   2   4  196.15    8.20
  10  -2   4  189.31    6.30
 -10  -2  -4  233.37    7.45
 -10  -2  -5   60.52    6.19
 -10   2  -5   52.42    6.83
  10   2   5   50.66    7.68
  10  -2   5   51.88    6.79
 -10  -2  -5   61.27    6.83
 -10  -2  -6  119.44    5.57
 -10   2  -6  102.52    7.31
  10   2   6  102.53    8.17
  10  -2   6  111.67    7.21
 -10  -2  -6  115.37    5.86
 -10  -2  -7   -1.96    6.28
 -10  -2  -7    8.27    6.11
 -10   2  -7    2.61    6.75
  10  -2   7   -5.97    6.85
  10   2   7   27.22    7.59
 -10  -2  -8   15.99    7.40
 -10   2  -8   -3.04    6.75
  10  -2   8   -9.70    6.91
  10   2   8   10.64    7.82
 -10  -2  -9   -1.02    6.46
 -10   2  -9   -2.10    6.70
  10  -2   9    3.36    6.89
  10   2   9    1.17    7.87
 -10  -2 -10   -4.43    5.27
 -10   3   0   44.79    9.73
 -10   3   0   40.54    5.68
 -10  -3   0   47.16    7.01
  10   3   0   52.45    5.94
  10  -3   0   46.56    6.83
 -10  -3  -1   16.23    5.32
 -10   3  -1    9.53    5.51
 -10  -3  -1   24.64    6.87
  10  -3   1   14.92    5.44
  10   3   1   15.13    7.12
 -10  -3  -2   15.32    5.40
 -10   3  -2   16.84    6.68
 -10  -3  -2   19.75    6.88
  10  -3   2   18.97    6.70
  10   3   2    7.47    7.28
  10   3   3   53.71    7.58
 -10  -3  -3   37.12    5.70
 -10   3  -3   43.02    6.82
 -10  -3  -3   48.26    7.08
  10  -3   3   29.38    6.83
 -10  -3  -4    7.34    4.63
  10   3   4   16.86    7.50
 -10   3  -4   12.21    6.71
 -10  -3  -4    0.12    6.79
  10  -3   4   10.68    6.58
 -10  -3  -5   19.60    5.79
  10   3   5    9.40    7.52
 -10   3  -5    2.51    6.61
 -10  -3  -5   16.43    6.65
  10  -3   5   14.86    6.55
 -10  -3  -6   11.66    5.97
  10   3   6    2.44    7.67
 -10   3  -6    6.59    5.33
  10  -3   6   -0.03    6.63
 -10  -3  -6    0.02    6.62
 -10  -3  -7   99.03    5.55
  10   3   7   75.00    8.31
 -10   3  -7   86.20    7.06
  10  -3   7   86.19    7.18
 -10  -3  -7   89.11    7.07
  10   3   8   11.06    8.14
 -10   3  -8    8.36    6.66
  10  -3   8   10.11    6.78
 -10  -3  -8    3.57    6.70
 -10  -4   0   -0.02    5.49
 -10  -4   0    3.10    6.68
 -10   4   0   -0.43    6.63
  10   4   0    2.06    6.80
  10  -4   0  -12.96    6.65
 -10  -4  -1   55.99    7.13
 -10   4  -1   40.33    6.76
  10   4   1   44.46    7.25
  10  -4   1   58.49    6.76
  10   4   2  208.22    8.19
 -10  -4  -2  226.20    8.01
 -10   4  -2  191.70    6.25
  10  -4   2  232.96    6.42
  10   4   3  118.32    7.90
 -10  -4  -3  102.38    6.36
 -10   4  -3  114.43    7.01
  10  -4   3  116.05    7.09
  10   4   4   60.24    8.00
 -10   4  -4   64.15    6.86
 -10  -4  -4   81.40    7.55
  10  -4   4   56.91    6.78
 -10  -4  -5   17.16    5.93
  10   4   5    5.55    7.60
 -10   4  -5    0.62    6.53
 -10  -4  -5    4.73    7.07
  10  -4   5   15.49    6.57
 -10  -4  -6   28.65    5.06
  10   4   6   34.67    8.01
 -10   4  -6   26.28    5.54
 -10  -4  -6   27.03    7.23
  10  -4   6   15.11    6.76
 -10  -5   0  102.19    7.34
 -10   5   0  103.06    7.28
  10  -5   0   92.83    7.19
  10   5   1   41.16    7.21
 -10  -5  -1   61.42    7.28
 -10   5  -1   59.04    6.90
  10  -5   1   39.68    6.96
 -10   5  -2   55.51    7.02
 -11   0   0  102.27    6.55
  11   0   0  106.26    7.30
 -11   0   0  112.96    7.36
 -11   0  -1    6.73    6.98
 -11   0  -1    6.18    5.96
  11   0   1   -3.72    5.66
 -11   0  -2   42.16    7.01
 -11   0  -2   38.17    6.05
  11   0   2   22.16    7.01
 -11   0  -3    1.95    5.51
 -11   0  -3   -5.23    6.13
  11   0   3  -10.37    7.94
 -11   0  -4  521.04    8.11
 -11   0  -4  547.75    9.01
  11   0   4  414.21    8.97
 -11   0  -5   -0.95    6.80
 -11   0  -5   15.67    6.20
  11   0   5    8.47    7.16
 -11   0  -6  135.00    7.25
 -11   0  -6  147.91    6.89
  11   0   6  102.42    7.63
 -11   0  -7    9.74    6.35
 -11   0  -7    4.80    6.61
  11   0   7   19.25    7.12
 -11   0  -8  110.02    5.93
 -11   0  -8  100.78    7.28
  11   0   8  102.72    7.96
 -11   0  -9    4.11    6.72
  11   0   9    1.04    7.48
 -11   1   0  368.10    8.43
 -11   1   0  300.39    7.01
  11  -1   0  271.80    6.88
 -11  -1   0  347.21    8.10
  11   1   0  288.97    8.11
 -11  -1  -1   84.05    6.23
 -11   1  -1   79.88    7.16
 -11   1  -1   59.59    7.19
  11  -1   1   72.58    5.88
 -11  -1  -1   69.65    7.03
  11   1   1   50.32    7.23
 -11  -1  -2  157.90    6.54
 -11   1  -2  132.18    7.50
 -11   1  -2  118.34    6.22
  11  -1   2   90.73    6.13
 -11  -1  -2  125.05    7.33
  11   1   2  101.75    7.55
 -11  -1  -3   32.15    6.09
 -11   1  -3   28.77    6.20
 -11   1  -3   30.06    6.91
  11  -1   3   19.21    6.90
 -11  -1  -3   22.82    6.92
  11   1   3   29.85    7.29
  11   1   4   90.26    7.81
 -11  -1  -4  140.16    7.69
 -11   1  -4  123.20    7.82
 -11   1  -4  101.81    7.53
  11  -1   4   94.07    7.38
 -11  -1  -4  107.61    6.15
 -11  -1  -5   23.44    6.73
  11   1   5   11.62    7.33
 -11   1  -5   31.42    7.58
 -11   1  -5   27.71    7.13
  11  -1   5   24.05    7.15
  11   1   6   -6.61    7.40
 -11  -1  -6   10.02    6.56
 -11   1  -6    8.98    7.55
 -11   1  -6    2.35    6.86
  11  -1   6    1.12    5.72
  11   1   7    2.15    6.15
 -11  -1  -7    8.34    6.48
 -11  -1  -7    3.84    6.40
 -11   1  -7   11.49    6.68
 -11   1  -7    4.09    6.90
  11  -1   7   20.46    7.15
  11   1   8   25.19    7.73
 -11  -1  -8   31.56    6.54
 -11   1  -8   37.53    6.94
  11  -1   8   17.21    7.25
  11   1   9   -0.69    7.78
 -11  -1  -9    9.13    6.56
 -11   1  -9    7.12    6.86
  11  -1   9    4.35    7.36
 -11   2   0   15.18    7.82
 -11   2   0   -9.23    7.21
  11   2   0   14.12    5.77
  11  -2   0   -8.52    7.15
 -11  -2   0   14.47    6.97
 -11  -2  -1    6.94    5.64
 -11   2  -1    1.62    7.14
 -11   2  -1   10.45    7.01
  11   2   1    1.11    7.26
  11  -2   1    0.17    7.02
 -11  -2  -1    4.14    5.70
 -11  -2  -2   16.73    4.70
 -11   2  -2   13.83    7.52
 -11   2  -2   16.11    5.76
  11   2   2   17.88    7.25
  11  -2   2   14.02    7.00
 -11  -2  -2   18.42    6.87
 -11  -2  -3    8.43    4.65
 -11   2  -3    7.98    7.50
 -11   2  -3    3.72    6.81
  11   2   3    6.07    5.91
  11  -2   3    3.47    5.60
 -11  -2  -3   -4.16    6.56
 -11  -2  -4    3.85    5.94
 -11   2  -4    8.28    7.72
 -11   2  -4   -4.56    6.91
  11   2   4   -8.51    5.99
  11  -2   4    9.80    6.91
 -11  -2  -4    6.46    6.55
 -11  -2  -5   28.36    6.03
 -11   2  -5   28.27    5.71
  11  -2   5   17.97    7.00
  11   2   5   11.57    7.57
 -11  -2  -5   16.48    5.40
 -11  -2  -6  131.27    6.69
 -11   2  -6   83.63    7.44
  11  -2   6   89.69    6.24
  11   2   6   97.63    8.09
 -11  -2  -6  103.57    6.95
 -11  -2  -7    3.60    7.50
 -11  -2  -7   -0.84    5.11
 -11   2  -7    8.18    5.63
  11  -2   7    5.78    5.77
  11   2   7   -0.56    7.76
 -11  -2  -8   21.72    6.58
 -11  -2  -8   21.61    6.49
 -11   2  -8    3.14    6.95
  11  -2   8   20.13    5.86
  11   2   8   15.77    7.97
 -11  -3   0  153.55    5.93
 -11   3   0  152.59    9.94
 -11   3   0  132.65    7.38
 -11  -3   0  162.76    7.48
  11  -3   0  137.88    7.37
  11   3   0  135.07    7.75
 -11  -3  -1   44.62    5.57
 -11   3  -1   32.48    6.97
 -11  -3  -1   49.33    7.02
  11  -3   1   39.40    6.99
  11   3   1   27.59    7.47
 -11  -3  -2  183.50    6.83
 -11   3  -2  151.39    7.38
 -11  -3  -2  163.00    7.58
  11  -3   2  135.64    7.42
  11   3   2  156.84    8.03
  11   3   3   35.47    7.52
 -11  -3  -3   24.60    4.63
 -11   3  -3   22.60    6.84
 -11  -3  -3   13.52    6.92
  11  -3   3   21.92    6.74
 -11  -3  -4   22.75    5.85
  11   3   4   41.09    7.67
 -11   3  -4   13.39    6.86
  11  -3   4   19.79    6.84
 -11  -3  -4   39.16    6.89
 -11  -3  -5    6.08    5.91
  11   3   5    9.10    7.72
 -11   3  -5   -5.04    6.80
  11  -3   5    3.61    6.73
 -11  -3  -5   -4.27    6.73
 -11  -3  -6    7.65    4.97
  11   3   6    5.77    8.00
 -11   3  -6    3.66    6.84
  11  -3   6   17.20    6.89
 -11  -3  -6   12.97    6.69
 -11  -4   0    5.73    5.72
 -11   4   0   10.86    6.86
  11  -4   0    6.71    6.86
  11   4   0   11.12    7.12
  11   4   1   11.18    7.33
 -11  -4  -1   15.48    7.10
 -11   4  -1    5.74    6.76
  11  -4   1    1.04    6.88
 -11  -4  -2   26.61    5.73
  11   4   2   38.23    7.61
 -11   4  -2   26.71    5.64
 -11  -4  -2   29.21    7.24
  11  -4   2   31.74    5.68
 -11  -4  -3  128.16    5.65
  11   4   3  126.17    6.99
 -11   4  -3  131.55    7.32
 -11  -4  -3  143.43    7.80
  11  -4   3  122.53    7.35
 -11  -4  -4   40.08    7.41
 -12   0   0   65.67    6.27
  12   0   0   44.10    6.95
 -12   0   0   50.48    7.01
 -12   0  -1   -2.24    6.75
 -12   0  -1    3.67    6.00
  12   0   1    5.23    6.78
 -12   0  -2   10.69    6.81
 -12   0  -2    8.24    5.95
  12   0   2    9.45    6.80
 -12   0  -3   -0.70    5.67
 -12   0  -3  -10.46    7.07
  12   0   3   -0.52    7.04
 -12   0  -4  119.13    7.38
 -12   0  -4  140.17    6.81
  12   0   4   95.14    8.54
 -12   0  -5    2.83    6.71
 -12   0  -5   -0.46    6.23
  12   0   5    4.16    7.08
 -12   0  -6   -0.01    6.63
  12   0   6  -18.04    8.21
 -12   0  -7    1.41    6.68
  12   0   7    4.56    8.36
 -12  -1   0  128.45    5.59
 -12   1   0  136.25    6.46
 -12   1   0  129.72    7.53
  12  -1   0  103.09    7.42
  12   1   0  105.92    7.28
 -12  -1   0  145.27    7.20
 -12  -1  -1   16.54    6.00
 -12   1  -1   11.00    6.85
 -12   1  -1   10.92    5.66
  12  -1   1    3.92    6.85
  12   1   1   12.39    5.66
 -12  -1  -1   14.56    6.86
 -12  -1  -2  191.97    7.05
 -12   1  -2  198.54    7.74
 -12   1  -2  168.12    7.57
  12  -1   2  157.08    6.32
  12   1   2  150.19    6.57
 -12  -1  -2  180.74    7.55
 -12  -1  -3    7.25    6.02
 -12   1  -3    2.51    6.24
 -12   1  -3   -5.22    5.75
  12  -1   3    7.59    6.87
  12   1   3   20.45    7.06
 -12  -1  -3   -6.05    6.75
 -12  -1  -4  189.19    7.36
 -12  -1  -4  191.80    7.21
 -12   1  -4  187.70    7.34
 -12   1  -4  174.99    7.84
  12  -1   4  149.47    6.61
  12   1   4  153.04    7.99
 -12  -1  -5    1.93    6.43
 -12  -1  -5    1.90    6.28
 -12   1  -5   -3.42    6.34
 -12   1  -5   -6.96    6.90
  12  -1   5   14.70    7.01
  12   1   5  -12.44    7.19
  12   1   6   35.68    7.29
 -12  -1  -6   18.40    6.56
 -12  -1  -6   21.80    6.51
 -12   1  -6   17.75    6.67
 -12   1  -6   20.34    7.07
  12  -1   6   24.48    7.21
  12   1   7    0.08    7.48
 -12  -1  -7    2.63    6.48
 -12  -1  -7   -1.70    5.28
 -12   1  -7    4.89    6.61
 -12   1  -7    3.68    6.94
  12  -1   7   -5.92    5.84
 -12  -2   0  198.09    7.26
 -12   2   0  196.90    8.94
 -12   2   0  133.36    7.83
  12   2   0  138.14    7.94
  12  -2   0  151.38    7.73
 -12  -2   0  173.28    6.62
 -12  -2  -1   39.11    5.97
 -12   2  -1   40.43    7.37
 -12   2  -1   44.23    6.09
  12   2   1   31.42    7.39
  12  -2   1   24.84    7.28
 -12  -2  -1   43.56    5.82
 -12  -2  -2   17.08    4.82
 -12   2  -2   16.60    7.51
 -12   2  -2   19.28    5.91
  12   2   2    8.64    7.32
  12  -2   2   21.02    5.88
 -12  -2  -2   20.95    6.74
 -12  -2  -3    2.13    5.78
 -12   2  -3   -2.37    7.62
 -12   2  -3   -0.74    7.08
  12  -2   3   -3.83    7.02
  12   2   3  -10.94    7.12
 -12  -2  -3    0.07    6.53
 -12  -2  -4   29.94    6.13
 -12   2  -4   16.87    7.80
 -12   2  -4   33.70    7.12
  12  -2   4    4.96    5.86
  12   2   4   14.09    7.47
 -12  -2  -4   14.54    6.68
 -12   2  -5   -4.64    5.88
  12  -2   5    6.76    7.17
  12   2   5    2.93    7.53
 -12  -2  -5    3.23    6.66
 -12  -2  -6   94.42    7.00
 -12   2  -6   77.89    7.58
  12  -2   6   83.04    7.70
  12   2   6   87.62    8.13
 -12  -3   0   -0.31    4.50
 -12   3   0    5.66    8.82
 -12   3   0   12.08    6.93
 -12  -3   0    3.88    6.98
  12  -3   0   14.86    7.02
  12   3   0   -1.86    7.34
 -12  -3  -1   34.36    5.68
 -12   3  -1   32.44    9.04
 -12   3  -1   22.23    5.88
 -12  -3  -1   31.21    7.01
  12  -3   1   30.25    7.17
  12   3   1   28.76    7.45
 -12   3  -2   46.43    5.92
  12  -3   2   55.51    5.86
 -12  -3  -2   41.67    5.92
  12   3   2   42.62    7.61
  12   3   3    1.87    7.65
 -12   3  -3    8.13    5.77
  12  -3   3    1.20    7.00
 -12  -3  -3   -2.74    6.90
 -12  -3  -4   36.73    6.12
  12   3   4   25.89    7.96
 -12   3  -4   24.22    6.00
  12  -3   4   46.71    7.25
 -12  -3  -4   40.72    7.06
 -12  -4   0   47.59    5.87
 -12  -4   0   70.78    7.44
 -12   4   0   35.17    7.38
  12  -4   0   47.06    7.35
  12   4   0   53.51    6.34
 -12  -4  -1    7.26    4.58
 -12   4  -1    8.35    7.17
 -13   0   0  197.84    6.44
 -13   0   0  214.30    7.15
  13   0   0  157.85    7.44
 -13   0  -1   -0.05    6.87
 -13   0  -1   -0.77    4.99
  13   0   1    4.35    5.59
 -13   0  -2   89.81    7.43
 -13   0  -2  158.35    7.81
  13   0   2   69.61    6.18
 -13   0  -3    7.23    5.56
 -13   0  -3    8.99    6.10
  13   0   3   -2.58    6.99
 -13   0  -4   15.55    6.77
  13   0   4    4.84    5.73
  13   0   5   -6.92    7.08
 -13   0  -5   -4.24    6.75
 -13  -1   0    0.98    6.11
 -13   1   0    0.64    6.92
 -13   1   0    4.45    7.14
  13  -1   0   -5.59    8.10
  13   1   0    8.12    5.69
 -13  -1   0   13.40    6.86
 -13  -1  -1   14.64    6.02
 -13   1  -1    1.10    6.00
 -13   1  -1   -7.75    7.07
  13  -1   1   18.68    8.07
  13   1   1    9.11    5.74
 -13  -1  -1    8.63    5.69
 -13  -1  -2    8.28    5.02
 -13   1  -2   -6.09    7.01
 -13   1  -2   -0.42    5.77
  13  -1   2   -6.21    7.03
  13   1   2    1.63    6.97
 -13  -1  -2   -2.77    6.83
 -13  -1  -3   50.31    6.91
 -13   1  -3   57.06    7.56
 -13   1  -3   57.59    7.42
  13  -1   3   39.59    7.40
  13   1   3   42.45    7.32
 -13  -1  -4   16.67    6.76
 -13   1  -4   22.66    6.56
 -13   1  -4   26.78    7.18
  13  -1   4   36.53    5.94
  13   1   4   13.48    5.92
 -13  -1  -5   11.73    6.71
 -13  -1  -5   16.89    6.59
 -13   1  -5   27.19    7.65
 -13   1  -5   22.37    7.20
  13  -1   5    5.27    7.37
  13   1   5   25.02    7.30
 -13  -2   0  214.68    6.73
 -13   2   0  211.19    9.03
 -13   2   0  183.74    8.00
  13   2   0  192.89    7.99
  13  -2   0  160.78    7.91
 -13  -2   0  206.88    7.92
 -13  -2  -1    7.84    5.92
 -13   2  -1   -2.96    7.43
 -13   2  -1   -8.29    7.21
  13   2   1   -7.20    7.20
  13  -2   1   -1.59    7.14
 -13  -2  -1   14.53    6.73
 -13   2  -2   21.11    7.60
 -13   2  -2   22.84    7.31
  13  -2   2   23.34    7.23
  13   2   2   31.90    7.31
 -13  -2  -2   39.27    6.83
 -13   2  -3    5.02    7.74
 -13   2  -3   14.40    7.22
  13  -2   3    2.94    7.12
  13   2   3    3.09    5.95
 -13  -2  -3   -4.00    5.46
 -13  -2  -4   53.37    6.53
 -13   2  -4   51.37    8.32
 -13   2  -4   29.88    7.55
 -13  -2  -4   40.61    5.78
 -13  -3   0   13.41    5.67
 -13   3   0    7.80    9.15
 -13   3   0    2.04    6.00
  13  -3   0   -5.60    7.28
 -13  -3   0    7.01    7.05
  13   3   0   11.63    7.42
 -13  -3  -1   15.98    4.62
 -13   3  -1    4.72    9.37
 -13   3  -1   -5.39    7.27
  13  -3   1   11.66    5.86
 -13  -3  -1   -1.31    7.08
  13   3   1   -4.26    7.59
 -14   0   0    5.11    6.98
 -14   0   0    8.82    6.20
  14   0   0   -5.23    7.04
  14   0   1   15.79    7.02
 -14   0  -1   -1.58    5.74
 -14   0  -1    9.63    6.19
  14   0   2   40.43    7.30
 -14   0  -2   51.26    7.25
 -14   0  -2   52.98    6.53
 -14   0  -3    6.02    5.68
 -14  -1   0   49.18    6.41
 -14   1   0   42.15    6.32
 -14   1   0   45.61    7.27
  14  -1   0   33.82    7.21
  14   1   0   40.29    5.90
 -14  -1   0   53.79    5.86
 -14  -1  -1    6.67    6.33
 -14   1  -1    8.27    7.11
 -14   1  -1   14.44    7.16
  14  -1   1    5.61    8.23
  14   1   1   13.54    5.73
 -14  -1  -1   -4.19    6.93
 -14  -1  -2    0.63    6.81
 -14   1  -2    6.35    6.23
 -14   1  -2   11.33    5.85
  14  -1   2    6.07    7.11
  14   1   2    6.31    7.05
 -14  -2   0  207.06    7.69
 -14   2   0  165.39    8.30
 -14   2   0  161.11    8.06
  14   2   0  160.35    6.76
  14  -2   0  130.32    7.97
 -14  -2   0  158.40    7.84
 -14  -2  -1   48.12    5.27
 -14   2  -1   38.03    7.57
  14  -2   1   19.13    6.15
;
_shelx_hkl_checksum     4308
_shelx_res_file
;
TITL I IPDS2  -120DEGC
    G:\WORK\I.res
    created by SHELXL-2018/3 at 11:26:57 on 15-Dec-2021
CELL  0.71073 13.38600  6.00850 17.84300 90.00000 108.65700 90.00000
ZERR 2  0.00300  0.00070  0.00300  0.00000  0.01500  0.00000
LATT 1
SYMM -X, Y+ 0.50000, -Z+ 0.50000
SFAC C H AG K N O S
UNIT 32 52.8 4 4 4 26.4 8
REM UNIT 32 52.8 4 4 4 26.4 8
TEMP -120
SIZE 0.05 0.13 0.24
PLAN 30
FMAP 2
L.S. 12
OMIT 1 0 0
BOND $H
CONF
ACTA
HTAB
REM YELLOW ROD
WGHT    0.033500    8.312301
EXTI    0.005832
FVAR       0.45982
AG1   3   -0.117359    0.222352    0.296455    11.00000    0.06202    0.03629 =
         0.03858   -0.00600    0.03047   -0.00552
K1    4    0.423975   -0.082954    0.313828    11.00000    0.06065    0.06019 =
         0.08915    0.00481    0.04002    0.00386
S1    7    0.077356    0.459438    0.306400    11.00000    0.05787    0.03248 =
         0.03319   -0.00060    0.02655   -0.00054
S2    7    0.138924    1.031304    0.576354    11.00000    0.05516    0.03467 =
         0.05312   -0.00891    0.02613   -0.00412
O1    6    0.177678    0.083178    0.268567    11.00000    0.08234    0.03748 =
         0.04953   -0.00200    0.03375    0.00277
O2    6    0.281342   -0.008091    0.391272    11.00000    0.06865    0.05281 =
         0.06707    0.01517    0.03274    0.01110
O3    6    0.412334    1.176434    0.740598    11.00000    0.05890    0.05949 =
         0.07523   -0.01829    0.02989   -0.01165
O4    6    0.302226    0.894677    0.731127    11.00000    0.07030    0.05671 =
         0.06419    0.00463    0.03012   -0.00675
N1    5   -0.056413    0.450596    0.423477    11.00000    0.05657    0.03117 =
         0.02839   -0.00133    0.02388   -0.00154
C1    1    0.028822    0.577346    0.439888    11.00000    0.05021    0.02838 =
         0.03034   -0.00392    0.02466   -0.00033
C2    1    0.088087    0.628490    0.517966    11.00000    0.05523    0.02744 =
         0.03903   -0.00102    0.03145    0.00127
C3    1    0.053324    0.673081    0.369518    11.00000    0.06429    0.03172 =
         0.03030   -0.00139    0.02754   -0.00277
AFIX  23
H3A   2    0.116280    0.769845    0.388415    11.00000   -1.20000
H3B   2   -0.006596    0.766385    0.338485    11.00000   -1.20000
AFIX   0
C4    1    0.198973    0.341910    0.373171    11.00000    0.06329    0.04477 =
         0.04514    0.00352    0.02777    0.00217
AFIX  23
H4A   2    0.258373    0.444967    0.377860    11.00000   -1.20000
H4B   2    0.192240    0.321755    0.426414    11.00000   -1.20000
AFIX   0
C5    1    0.220697    0.119983    0.341523    11.00000    0.05948    0.03382 =
         0.06462    0.01018    0.04005    0.00338
C6    1    0.182416    0.775841    0.542704    11.00000    0.05873    0.03202 =
         0.03874   -0.00660    0.02999   -0.00521
AFIX  23
H6A   2    0.208510    0.805366    0.497629    11.00000   -1.20000
H6B   2    0.239747    0.706121    0.585903    11.00000   -1.20000
AFIX   0
C7    1    0.261133    1.171107    0.628224    11.00000    0.06542    0.03612 =
         0.05807   -0.00511    0.02993   -0.01018
AFIX  23
H7A   2    0.303971    1.179423    0.592207    11.00000   -1.20000
H7B   2    0.244080    1.325716    0.638995    11.00000   -1.20000
AFIX   0
C8    1    0.329326    1.069340    0.705928    11.00000    0.05681    0.04480 =
         0.06905   -0.01860    0.03931   -0.01306
O1W   6    0.479123    0.483133    0.377251    10.30000    0.08085    0.05178 =
         0.06606    0.01705    0.00038    0.00020
O2W   6    0.452167    0.660265    0.088988    10.30000    0.08445    0.05528 =
         0.05980   -0.00360    0.00321   -0.00117
O3W   6    0.436457    0.537581    0.034388    10.50000    0.12288    0.17794 =
         0.06463   -0.00533    0.02408    0.04005
O4W   6    0.442133    0.285272    0.019493    10.40000    0.11290    0.07680 =
         0.11105    0.01053    0.01626    0.00109
O5W   6    0.462888    0.844294    0.080152    10.30000    0.04360    0.04323 =
         0.06155    0.00016   -0.01507    0.00594
O6W   6    0.450549    0.950867    0.114998    10.50000    0.22014    0.16213 =
         0.20571   -0.01034    0.05886    0.04934
O7W   6    0.555847    0.046675    0.009068    10.30000    0.20613    0.21470 =
         0.16340   -0.01839   -0.08914    0.07607
HKLF 4
REM  I IPDS2  -120DEGC
REM wR2 = 0.1135, GooF = S = 1.165, Restrained GooF = 1.165 for all data
REM R1 = 0.0482 for 2088 Fo > 4sig(Fo) and 0.0539 for all 2316 data
REM 218 parameters refined using 0 restraints
END
WGHT      0.0336      8.2666
REM Instructions for potential hydrogen bonds
EQIV $4 x, y+1, z
HTAB C3 O2_$4
EQIV $3 -x, y+1/2, -z+1/2
HTAB C3 S1_$3
EQIV $17 -x, -y+2, -z+1
HTAB C3 S2_$17
HTAB C6 O2_$4
EQIV $10 x, -y+3/2, z+1/2
HTAB C7 O4W_$10
REM Highest difference peak  1.142,  deepest hole -1.099,  1-sigma level  0.108
Q1    1  -0.1929  0.2411  0.2783  11.00000  0.05    1.14
Q2    1   0.0930  0.7839  0.5639  11.00000  0.05    0.78
Q3    1   0.4119 -0.1172  0.2598  11.00000  0.05    0.54
Q4    1   0.1524  0.4879  0.3223  11.00000  0.05    0.45
Q5    1   0.1425  0.9224  0.5363  11.00000  0.05    0.43
Q6    1  -0.1210  0.2419  0.3381  11.00000  0.05    0.42
Q7    1   0.4828  0.6658  0.0047  11.00000  0.05    0.41
Q8    1  -0.1176  0.2009  0.2484  11.00000  0.05    0.41
Q9    1   0.3985  1.2851  0.6467  11.00000  0.05    0.41
Q10   1   0.2608 -0.2688  0.4016  11.00000  0.05    0.40
Q11   1   0.1526  0.6965  0.3433  11.00000  0.05    0.39
Q12   1   0.1231  0.9609  0.6343  11.00000  0.05    0.38
Q13   1   0.4499 -0.2401  0.3386  11.00000  0.05    0.37
Q14   1  -0.1028  0.1076  0.2996  11.00000  0.05    0.37
Q15   1  -0.0242  0.2136  0.3176  11.00000  0.05    0.33
Q16   1  -0.1339  0.4881  0.4008  11.00000  0.05    0.32
Q17   1  -0.0638  0.1806  0.3866  11.00000  0.05    0.32
Q18   1   0.2175  0.0838  0.4140  11.00000  0.05    0.32
Q19   1  -0.0915  0.4943  0.3874  11.00000  0.05    0.32
Q20   1   0.4234  0.2583  0.3793  11.00000  0.05    0.32
Q21   1  -0.0885  0.4521  0.2977  11.00000  0.05    0.30
Q22   1  -0.0443  0.2767  0.3834  11.00000  0.05    0.30
Q23   1   0.3586 -0.1166  0.4233  11.00000  0.05    0.30
Q24   1  -0.1721  0.0989  0.2130  11.00000  0.05    0.29
Q25   1   0.0806  0.9696  0.3163  11.00000  0.05    0.28
Q26   1   0.1050  0.4300  0.3796  11.00000  0.05    0.28
Q27   1  -0.0481  0.2683  0.3035  11.00000  0.05    0.28
Q28   1  -0.1880  0.2515  0.2051  11.00000  0.05    0.27
Q29   1   0.0992  0.7949  0.4568  11.00000  0.05    0.27
Q30   1   0.0809  0.0067  0.2608  11.00000  0.05    0.26
;
_shelx_res_checksum     80696
data_Global
_journal_date_recd_electronic     2021-12-13
_journal_date_accepted     2022-01-22
_journal_name_full     'IUCrData'
_journal_year     2022
_journal_volume     7
_journal_issue      2
_journal_page_first     0
_journal_page_last     0
_journal_paper_category     HM
_journal_paper_doi     10.1107/S2414314622000773
_journal_coeditor_code     IM4015
_publ_contact_author_name     'Helen Stoeckli-Evans'
_publ_contact_author_address
;
Institute of Physics
University of Neuch\^atel
rue Emile-Argand 11
CH-2000 Neuch\^atel
Switzerland
;
_publ_contact_author_email     helen.stoeckli-evans@unine.ch
_publ_contact_author_fax     '+41 32 718 25 11'
_publ_contact_author_phone     '+41 32 718 24 26'
_publ_section_title
;\
Poly[dipotassium
[(\m~6~-2,2',2'',2'''-{[pyrazine-2,3,5,6-tetrayltetrakis(methylene)]\
tetrakis(sulfanediyl)}tetraacetato)disilver(I)] 5.2-hydrate]
;
loop_
    _publ_author_name
    _publ_author_address
    'Pacifico, Jessica'
;
Institute of Chemistry
University of Neuch\^atel
Av. de Bellevax 51
CH-2000 Neuch\^atel
Switzerland
;
    'Stoeckli-Evans, Helen'
;
Institute of Physics
University of Neuch\^atel
rue Emile-Argand 11
CH-2000 Neuch\^atel
Switzerland
;
_publ_section_synopsis
;\
The reaction of AgNO~3~ with the ligand
2,2',2'',2'''-{[pyrazine-2,3,5,6-tetrayltetrakis(methylene)]\
tetrakis(sulfanediyl)}tetraacetic acid, in the presence of a potassium
acetate buffer, lead to the formation of a silver(I)--potassium--organic
framework.
;
