# Supplementary material for: Poly[dipotassium [(μ6-2,2′,2′′,2′′′-{[pyrazine-2,3,5,6-tetra­yltetra­kis­(methyl­ene)]tetra­kis­(sulfanedi­yl)}tetra­acetato)­disilver(I)] 5.2-hydrate]
Source: IUCrdata. 2022 Feb 1;7(Pt 2):x220077. doi: 10.1107/S2414314622000773 (PMC9462006; doi:10.1107/S2414314622000773)
Supplement: Supplementary file 2 [file x-07-x220077-Isup2.hkl]

data_I                                                                          
_shelx_title ' I IPDS2  -120DEGC'                                               
_shelx_refln_list_code          4                                               
_shelx_F_calc_maximum      218.36                                               
_exptl_crystal_F_000       876.00                                               
_reflns_d_resolution_high  0.8464                                               
                                                                                
loop_                                                                           
 _space_group_symop_operation_xyz                                               
 'x, y, z'                                                                      
 '-x, y+1/2, -z+1/2'                                                            
 '-x, -y, -z'                                                                   
 'x, -y-1/2, z-1/2'                                                             
                                                                                
_cell_length_a    13.3860                                                       
_cell_length_b     6.0085                                                       
_cell_length_c    17.8430                                                       
_cell_angle_alpha  90.000                                                       
_cell_angle_beta  108.657                                                       
_cell_angle_gamma  90.000                                                       
                                                                                
_shelx_F_squared_multiplier     1.000                                           
                                                                                
loop_                                                                           
 _refln_index_h                                                                 
 _refln_index_k                                                                 
 _refln_index_l                                                                 
 _refln_F_squared_calc                                                          
 _refln_F_squared_meas                                                          
 _refln_F_squared_sigma                                                         
 _refln_observed_status                                                         
   2   0   0       2511.55       2855.50        72.16 o                         
   3   0   0      23060.79      27344.51       897.80 o                         
   4   0   0      24457.92      26169.68       924.68 o                         
   5   0   0      10593.30      11091.34       737.79 o                         
   6   0   0      10287.87      10593.06       171.98 o                         
   7   0   0       6729.03       6433.27       289.24 o                         
   8   0   0          8.34         35.66        25.92 o                         
   9   0   0       2510.23       2373.52       293.48 o                         
  10   0   0        345.45        663.61        66.90 o                         
  11   0   0        489.13        506.27        19.24 o                         
  12   0   0        222.51        264.45        30.09 o                         
  13   0   0        743.35        918.71        67.26 o                         
  14   0   0         14.82         14.95        18.31 o                         
   1   1   0       7572.58       8855.12       149.47 o                         
   2   1   0      22185.44      24270.77       139.38 o                         
   3   1   0      29157.38      30985.02       127.58 o                         
   4   1   0       2128.17       2396.31        87.15 o                         
   5   1   0       1197.51       1207.54        23.27 o                         
   6   1   0      11385.49      11050.32       295.88 o                         
   7   1   0       3145.56       3052.43        65.18 o                         
   8   1   0        406.64        442.87        16.57 o                         
   9   1   0        257.66        292.65        15.73 o                         
  10   1   0       1980.42       1969.11        88.56 o                         
  11   1   0       1379.17       1492.31        80.08 o                         
  12   1   0        478.03        603.06        26.76 o                         
  13   1   0         23.26         18.88        12.89 o                         
  14   1   0        158.86        215.48        12.41 o                         
   0   2   0         32.38        156.12        23.26 o                         
   1   2   0       4241.79       3794.61        42.49 o                         
   2   2   0        427.62        539.95        19.46 o                         
   3   2   0       4778.61       4843.28        76.23 o                         
   4   2   0       5649.91       5072.17        82.72 o                         
   5   2   0       1172.20       1135.98        18.53 o                         
   6   2   0         71.67         82.81        17.36 o                         
   7   2   0        186.60        242.01        17.89 o                         
   8   2   0       4631.56       4780.06        84.93 o                         
   9   2   0       2941.42       3007.35        68.48 o                         
  10   2   0        920.65       1038.48        42.54 o                         
  11   2   0          0.19         26.11        26.49 o                         
  12   2   0        728.61        801.65        51.31 o                         
  13   2   0        723.62        935.09        33.65 o                         
  14   2   0        644.56        790.85        35.19 o                         
   1   3   0       7497.34       7900.93       119.69 o                         
   2   3   0      31551.46      30963.77       167.56 o                         
   3   3   0       1268.83       1238.38        18.25 o                         
   4   3   0        440.43        311.43        14.61 o                         
   5   3   0       8360.53       8517.94        82.46 o                         
   6   3   0       2822.28       2828.43        28.87 o                         
   7   3   0       2208.95       2224.05        40.47 o                         
   8   3   0       1537.17       1737.67        49.75 o                         
   9   3   0        546.87        565.53        14.68 o                         
  10   3   0        186.85        221.13        14.16 o                         
  11   3   0        635.64        695.39        22.34 o                         
  12   3   0          2.10         24.83        12.53 o                         
  13   3   0         26.85         29.21        13.22 o                         
   0   4   0       4277.40       4468.97       116.47 o                         
   1   4   0       5531.96       5592.61        23.49 o                         
   2   4   0         70.53        166.35        47.92 o                         
   3   4   0       2377.29       2377.42        45.66 o                         
   4   4   0       4874.83       5162.31        52.19 o                         
   5   4   0       4042.67       3964.74        70.85 o                         
   6   4   0          1.22          3.49        17.51 o                         
   7   4   0        481.99        552.18        17.43 o                         
   8   4   0       1956.28       1967.15        61.17 o                         
   9   4   0        219.55        217.80        19.05 o                         
  10   4   0          0.57         -7.58        13.51 o                         
  11   4   0         32.81         39.94        15.53 o                         
  12   4   0        260.95        250.12        22.40 o                         
   1   5   0        350.45        405.42        14.69 o                         
   2   5   0         38.74         68.96        14.96 o                         
   3   5   0          8.74        121.73        13.11 o                         
   4   5   0        365.57        484.55        13.45 o                         
   5   5   0          6.71         30.09        14.74 o                         
   6   5   0        180.16        237.63        12.41 o                         
   7   5   0        350.70        388.35        12.49 o                         
   8   5   0         41.97         24.76        16.20 o                         
   9   5   0         43.82         25.45        16.43 o                         
  10   5   0        535.82        470.98        19.86 o                         
   0   6   0        618.81        717.84        18.94 o                         
   1   6   0        123.64        106.92        13.94 o                         
   2   6   0         36.23         29.52        13.38 o                         
   3   6   0         93.36        113.58        13.38 o                         
   4   6   0        485.91        516.85        15.49 o                         
   5   6   0         11.23         10.29        13.03 o                         
   6   6   0          0.63         20.29        13.42 o                         
   7   6   0        124.03        144.25        12.92 o                         
   8   6   0         18.31         23.03        31.03 o                         
   1   7   0        574.99        628.60        17.83 o                         
   2   7   0        501.22        458.80        40.47 o                         
 -15   1   1          1.12         -0.98        22.21 o                         
 -14   1   1         72.90         86.85        12.23 o                         
 -13   1   1         16.88         39.53        14.03 o                         
 -12   1   1        277.80        318.03        24.76 o                         
 -11   1   1         40.78         38.50        16.70 o                         
 -10   1   1        146.38        152.02        17.21 o                         
  -9   1   1        368.18        335.88        16.22 o                         
  -8   1   1         18.60         74.06        16.90 o                         
  -7   1   1       3230.12       3261.29        53.40 o                         
  -6   1   1        184.89        147.01        48.71 o                         
  -5   1   1        870.79        907.60        22.11 o                         
  -4   1   1       3620.41       3352.31        25.12 o                         
  -3   1   1          3.68        152.99        26.40 o                         
  -2   1   1         20.50        103.75        21.97 o                         
  -1   1   1         42.95        188.90        20.91 o                         
   0   1   1       1281.16       1053.36        26.63 o                         
   1   1   1       8674.61       8420.55       120.91 o                         
   2   1   1      24575.62      25625.18       267.60 o                         
   3   1   1       6630.40       6770.64        98.09 o                         
   4   1   1      17612.44      17394.98       167.36 o                         
   5   1   1        748.74        785.22        18.76 o                         
   6   1   1        996.88       1335.14        19.54 o                         
   7   1   1       5409.33       5281.14        89.20 o                         
   8   1   1       1932.49       2010.34        34.79 o                         
   9   1   1         15.64         54.81        14.96 o                         
  10   1   1          0.03          8.76        13.05 o                         
  11   1   1        317.06        341.27        20.09 o                         
  12   1   1         30.53         55.19        12.05 o                         
  13   1   1         23.39         34.61        15.19 o                         
  14   1   1         38.69         35.93        13.10 o                         
 -14   2   1        121.78        163.25        16.91 o                         
 -13   2   1          4.47         22.16        14.52 o                         
 -12   2   1       1051.14       1149.16        36.07 o                         
 -11   2   1          3.72         19.70        14.95 o                         
 -10   2   1         75.45         88.69        14.14 o                         
  -9   2   1        886.53        938.75        16.28 o                         
  -8   2   1       1290.00       1338.73        19.84 o                         
  -7   2   1          0.32         15.36        15.02 o                         
  -6   2   1       2772.95       3036.64        44.18 o                         
  -5   2   1        949.54        789.33        19.22 o                         
  -4   2   1        901.19        953.05        19.26 o                         
  -3   2   1        246.26        487.50        22.31 o                         
  -2   2   1        571.60        708.40        17.22 o                         
  -1   2   1       8126.48       7954.70        35.66 o                         
   0   2   1        268.22        263.62        15.36 o                         
   1   2   1       4667.42       4485.25        27.29 o                         
   2   2   1       4178.00       4038.29        85.17 o                         
   3   2   1        632.38        690.92        19.67 o                         
   4   2   1       1171.38       1394.69        40.24 o                         
   5   2   1       2446.81       2567.48        21.12 o                         
   6   2   1        853.98        873.14        23.31 o                         
   7   2   1        236.10        250.75        14.94 o                         
   8   2   1        484.07        478.26        14.18 o                         
   9   2   1         32.40         36.71        17.39 o                         
  10   2   1        102.57        131.23        12.01 o                         
  11   2   1         13.67         19.89        12.58 o                         
  12   2   1        178.36        186.52        12.64 o                         
  13   2   1          0.03          3.87        15.53 o                         
  14   2   1        150.12        192.82        35.37 o                         
 -13   3   1          6.32         12.49        12.60 o                         
 -12   3   1        399.88        446.63        15.11 o                         
 -11   3   1        779.27        913.67        23.60 o                         
 -10   3   1        669.40        728.15        27.16 o                         
  -9   3   1         45.31         92.07        15.32 o                         
  -8   3   1         19.62         49.01        13.51 o                         
  -7   3   1       1651.33       1667.86        27.65 o                         
  -6   3   1       2239.54       2427.45        31.35 o                         
  -5   3   1         75.75        374.77        62.90 o                         
  -4   3   1        119.26        177.06        22.60 o                         
  -3   3   1        626.16        684.57        18.99 o                         
  -2   3   1        831.75       1208.20        51.72 o                         
  -1   3   1       1645.27       1822.43        24.78 o                         
   0   3   1          1.70        119.35        27.69 o                         
   1   3   1       2474.47       2281.78        36.35 o                         
   2   3   1         22.26        625.63       149.51 o                         
   3   3   1        191.70        334.08        58.23 o                         
   4   3   1         33.90        276.21        43.58 o                         
   5   3   1          3.22        148.34        38.73 o                         
   6   3   1        248.87        212.37        16.43 o                         
   7   3   1         53.73        104.69        37.44 o                         
   8   3   1         63.16         68.53        16.01 o                         
   9   3   1         34.05         34.46        13.21 o                         
  10   3   1        101.03         75.97        12.51 o                         
  11   3   1        195.09        193.89        16.78 o                         
  12   3   1        113.73        143.00        13.12 o                         
  13   3   1         18.56         25.19        15.70 o                         
 -12   4   1          4.92         -3.37        12.85 o                         
 -11   4   1        326.56        304.82        16.91 o                         
 -10   4   1         82.20         77.16        15.93 o                         
  -9   4   1        158.45        211.89        20.57 o                         
  -8   4   1         60.90        120.49        14.97 o                         
  -7   4   1         17.37         28.58        13.59 o                         
  -6   4   1        843.97        824.53        17.55 o                         
  -5   4   1        629.06        680.06        22.73 o                         
  -4   4   1       3844.15       3879.55        20.39 o                         
  -3   4   1       1109.28       1187.86        17.22 o                         
  -2   4   1         13.15         65.11        34.52 o                         
  -1   4   1        895.83        953.08        50.84 o                         
   0   4   1       7502.00       7555.73       156.25 o                         
   1   4   1       4888.21       4961.40        68.39 o                         
   2   4   1       6562.14       6304.80       125.65 o                         
   3   4   1        120.20        159.49        12.42 o                         
   4   4   1       3732.45       3802.72        60.43 o                         
   5   4   1       6524.58       6193.25        55.00 o                         
   6   4   1       1707.20       1639.45        28.56 o                         
   7   4   1         46.42         60.57        12.29 o                         
   8   4   1        179.31        190.60        13.72 o                         
   9   4   1       1344.66       1295.93        43.62 o                         
  10   4   1        210.42        241.44        20.27 o                         
  11   4   1         26.46         39.01        16.57 o                         
  12   4   1          6.08         36.35        18.26 o                         
 -10   5   1        346.10        377.13        19.29 o                         
  -9   5   1          5.86         18.01        18.46 o                         
  -8   5   1         38.45         47.77        23.44 o                         
  -7   5   1        397.50        431.74        14.88 o                         
  -6   5   1        468.76        495.61        14.87 o                         
  -5   5   1        626.29        609.26        22.27 o                         
  -4   5   1       1021.95       1118.31        19.03 o                         
  -3   5   1       2200.11       2174.19        22.92 o                         
  -2   5   1       2389.36       2427.11        34.82 o                         
  -1   5   1       4998.40       4925.39        93.93 o                         
   0   5   1        735.58        803.75        14.92 o                         
   1   5   1        583.14        537.12        12.62 o                         
   2   5   1       3283.67       3125.24        45.95 o                         
   3   5   1       4797.63       4814.52        58.17 o                         
   4   5   1          1.75         15.51        12.39 o                         
   5   5   1         27.35         56.87        12.78 o                         
   6   5   1        675.48        666.28        13.82 o                         
   7   5   1       1807.01       1720.41        43.72 o                         
   8   5   1        429.02        366.67        18.09 o                         
   9   5   1          9.16         40.65        19.05 o                         
  10   5   1        245.53        247.17        27.06 o                         
  -8   6   1       1364.16       1330.25        25.99 o                         
  -7   6   1        625.20        571.36        14.65 o                         
  -6   6   1          3.75         19.83        13.07 o                         
  -5   6   1        407.54        373.97        14.31 o                         
  -4   6   1        948.58        898.64        18.81 o                         
  -3   6   1        636.87        690.09        30.35 o                         
  -2   6   1         44.17         65.70        19.40 o                         
  -1   6   1         81.00         60.36        11.98 o                         
   0   6   1         78.26         78.32        12.47 o                         
   1   6   1        354.10        352.51        15.15 o                         
   2   6   1         74.83         32.14        12.66 o                         
   3   6   1        188.43        198.41        20.82 o                         
   4   6   1        332.53        319.99        13.54 o                         
   5   6   1         96.87         61.30        13.10 o                         
   6   6   1          2.07          6.65        13.15 o                         
   7   6   1         39.74         34.70        12.91 o                         
  -2   7   1        855.82        808.96        43.45 o                         
  -1   7   1        378.83        349.46        14.39 o                         
   0   7   1         91.61        127.09        14.98 o                         
   1   7   1        232.33        222.45        16.66 o                         
 -15   0   2        305.22        362.01        48.93 o                         
 -14   0   2         51.09         21.62        23.31 o                         
 -13   0   2        455.35        489.64        22.07 o                         
 -12   0   2          1.58        -10.32        22.84 o                         
 -11   0   2       1645.71       1758.94       222.30 o                         
 -10   0   2        166.62        280.04        21.57 o                         
  -9   0   2         44.78         37.96        23.90 o                         
  -8   0   2       1170.13       1206.94        27.84 o                         
  -7   0   2       6640.54       7193.62       341.80 o                         
  -6   0   2       1669.76       1786.80       175.49 o                         
  -5   0   2        976.40       1354.60        70.46 o                         
  -4   0   2      24223.97      24909.13       547.65 o                         
  -3   0   2       6717.11       7353.94        62.58 o                         
  -2   0   2      12695.36      14352.46       133.61 o                         
  -1   0   2         40.21         59.58        39.34 o                         
   1   0   2       8271.17       8854.37        85.90 o                         
   2   0   2       6515.42       5974.02        76.79 o                         
   3   0   2        639.65        665.10        26.54 o                         
   4   0   2      13441.04      13086.62       190.52 o                         
   5   0   2      23613.14      23057.16       538.63 o                         
   6   0   2      21084.53      20969.17       364.16 o                         
   7   0   2         82.03        110.73        19.12 o                         
   8   0   2         61.98        114.42        27.09 o                         
   9   0   2       7878.17       8091.21       403.76 o                         
  10   0   2       3539.47       3925.10       239.33 o                         
  11   0   2         89.83        172.92        24.10 o                         
  12   0   2          2.13         44.48        17.70 o                         
  13   0   2        473.07        535.54       125.03 o                         
  14   0   2        152.10        232.83        19.12 o                         
 -15   1   2        165.66        209.08        24.14 o                         
 -14   1   2        568.80        562.28        18.84 o                         
 -13   1   2        392.92        518.73        55.04 o                         
 -12   1   2         44.78         70.03        15.76 o                         
 -11   1   2       1648.28       1802.12        45.75 o                         
 -10   1   2       5948.20       6528.60       135.13 o                         
  -9   1   2       4074.35       4517.78        73.52 o                         
  -8   1   2        188.42        252.45        16.39 o                         
  -7   1   2       7305.91       7534.56        84.33 o                         
  -6   1   2      13733.96      12952.59       279.05 o                         
  -5   1   2      12248.29      12667.83        93.90 o                         
  -4   1   2       1245.27       1318.48        25.96 o                         
  -3   1   2        193.28        318.18        21.64 o                         
  -2   1   2       4808.55       4452.70        51.35 o                         
  -1   1   2      16396.22      16426.81       233.89 o                         
   0   1   2       6893.77       7200.87        87.82 o                         
   1   1   2        378.33        418.58        18.37 o                         
   2   1   2       9693.20       9579.85       127.47 o                         
   3   1   2      24285.29      24461.04       238.46 o                         
   4   1   2       7277.55       7098.40        37.00 o                         
   5   1   2         23.34         94.80        16.14 o                         
   6   1   2       9210.58       9539.81       133.15 o                         
   7   1   2       2659.76       2665.38        82.90 o                         
   8   1   2       1160.75       1294.16        65.05 o                         
   9   1   2         76.32        170.05        13.38 o                         
  10   1   2        496.79        541.58        22.35 o                         
  11   1   2        514.13        589.84        36.80 o                         
  12   1   2        696.36        825.09        33.83 o                         
  13   1   2         12.92         -1.73        12.12 o                         
  14   1   2         16.98         29.82        13.86 o                         
 -14   2   2         44.13         87.26        13.81 o                         
 -13   2   2        843.13        993.81        31.61 o                         
 -12   2   2       3473.88       3790.49       141.63 o                         
 -11   2   2       1817.09       2002.80        74.53 o                         
 -10   2   2          2.84         16.64        28.21 o                         
  -9   2   2       3118.30       3325.19        48.20 o                         
  -8   2   2      10754.17      11395.12       336.36 o                         
  -7   2   2      10551.95      10942.28       122.50 o                         
  -6   2   2       1681.34       1847.74        83.38 o                         
  -5   2   2       8584.36       7970.12        64.60 o                         
  -4   2   2      12394.46      12840.37       150.55 o                         
  -3   2   2       9637.23       9018.62       110.64 o                         
  -2   2   2        109.25        195.48        15.67 o                         
  -1   2   2        209.35        186.29        15.57 o                         
   0   2   2       6733.28       6513.90        61.20 o                         
   1   2   2      21784.34      21254.42       197.63 o                         
   2   2   2       2063.93       1986.89        21.02 o                         
   3   2   2        199.21        371.46        16.20 o                         
   4   2   2       4539.47       4198.62        73.72 o                         
   5   2   2       1552.19       1396.14        15.25 o                         
   6   2   2       2224.26       2097.90        15.71 o                         
   7   2   2         55.23        128.65        12.19 o                         
   8   2   2       2830.80       2757.93        67.85 o                         
   9   2   2        420.76        477.85        16.96 o                         
  10   2   2        102.23        162.77        25.44 o                         
  11   2   2         53.62         76.85        12.06 o                         
  12   2   2        104.34         83.40        11.86 o                         
  13   2   2        113.05        140.85        15.92 o                         
 -13   3   2        402.01        448.91        17.00 o                         
 -12   3   2          0.65         36.40        15.37 o                         
 -11   3   2         45.94         50.11        14.73 o                         
 -10   3   2        226.92        319.61        19.48 o                         
  -9   3   2       2077.82       2378.99       218.33 o                         
  -8   3   2         35.92         93.43        16.36 o                         
  -7   3   2        505.16        530.53        23.03 o                         
  -6   3   2       1037.42        988.97       115.56 o                         
  -5   3   2       1486.53       1541.33        44.48 o                         
  -4   3   2        300.78        354.21        17.47 o                         
  -3   3   2       1098.72       1157.12        18.33 o                         
  -2   3   2      15686.59      15650.30       132.01 o                         
  -1   3   2       4578.66       4638.53        75.64 o                         
   0   3   2       3432.51       3219.88        96.46 o                         
   1   3   2       1761.61       1902.09       161.84 o                         
   2   3   2      11637.52      11429.52       121.39 o                         
   3   3   2       9525.88       9154.85        78.00 o                         
   4   3   2       9502.14       9291.34        53.82 o                         
   5   3   2         20.06         78.64        12.60 o                         
   6   3   2        700.72        771.85        37.36 o                         
   7   3   2       5415.08       4865.58       153.71 o                         
   8   3   2       3387.19       3370.09       110.54 o                         
   9   3   2        151.90        188.45        13.53 o                         
  10   3   2         32.46         74.54        13.71 o                         
  11   3   2        771.77        760.67        29.96 o                         
  12   3   2        237.99        225.71        14.71 o                         
 -12   4   2        128.31        127.83        16.19 o                         
 -11   4   2         34.93         46.87        15.39 o                         
 -10   4   2        417.08        477.04        15.77 o                         
  -9   4   2        130.40        150.13        15.63 o                         
  -8   4   2       1007.15       1010.89        16.51 o                         
  -7   4   2         87.38         73.45        19.74 o                         
  -6   4   2         59.59         72.76        16.90 o                         
  -5   4   2        528.35        518.33        14.50 o                         
  -4   4   2        333.50        383.92        13.39 o                         
  -3   4   2       2948.08       2926.77        18.70 o                         
  -2   4   2        656.82        649.30        27.64 o                         
  -1   4   2        563.90        610.95        15.59 o                         
   0   4   2        796.94        857.14        18.22 o                         
   1   4   2       8314.33       8017.66       154.45 o                         
   2   4   2       5265.39       5390.91        74.22 o                         
   3   4   2        213.64        222.92        12.72 o                         
   4   4   2       4068.44       4085.80        29.54 o                         
   5   4   2       5291.73       5128.62        53.61 o                         
   6   4   2        961.38        873.40        14.68 o                         
   7   4   2        408.71        457.06        14.95 o                         
   8   4   2        881.06        797.21        27.50 o                         
   9   4   2        931.39        887.56        69.76 o                         
  10   4   2       1002.79       1019.92        40.50 o                         
  11   4   2        108.74        143.38        13.16 o                         
 -10   5   2        925.47        894.40        30.89 o                         
  -9   5   2        153.22        186.64        17.82 o                         
  -8   5   2         16.08         61.83        13.81 o                         
  -7   5   2       1937.80       1865.64        34.96 o                         
  -6   5   2       3645.60       3677.27        48.27 o                         
  -5   5   2       2489.65       2648.77        38.27 o                         
  -4   5   2        937.86       1002.08        32.04 o                         
  -3   5   2        851.34        861.01        15.04 o                         
  -2   5   2       1161.68       1267.73        30.45 o                         
  -1   5   2       2557.65       2621.25        24.98 o                         
   0   5   2        243.69        333.42        36.59 o                         
   1   5   2         61.31        102.11        14.18 o                         
   2   5   2        112.13        156.09        11.83 o                         
   3   5   2        394.16        419.42        13.34 o                         
   4   5   2         62.89         80.42        12.06 o                         
   5   5   2          2.65         19.17        12.18 o                         
   6   5   2        469.26        480.93        13.58 o                         
   7   5   2        187.80        170.46        14.87 o                         
   8   5   2          2.17         37.20        17.35 o                         
   9   5   2        288.69        284.41        24.52 o                         
  10   5   2        309.72        262.65        33.22 o                         
  -8   6   2        226.14        189.70        15.79 o                         
  -7   6   2        270.80        292.20        22.97 o                         
  -6   6   2          2.55          4.94        16.34 o                         
  -5   6   2         45.95         32.72        14.66 o                         
  -4   6   2       1264.36       1369.42        46.34 o                         
  -3   6   2        342.36        357.12        15.09 o                         
  -2   6   2        380.83        427.74        25.55 o                         
  -1   6   2          5.64          5.16        12.77 o                         
   0   6   2        968.27        967.20        32.81 o                         
   1   6   2        146.97        166.25        12.61 o                         
   2   6   2         84.49         76.34        12.86 o                         
   3   6   2        270.31        283.95        13.22 o                         
   4   6   2         80.72         82.76        13.10 o                         
   5   6   2        386.42        326.54        13.56 o                         
   6   6   2          4.53          7.14        14.03 o                         
   7   6   2        124.89        126.56        13.93 o                         
  -2   7   2         73.76        124.33        14.28 o                         
  -1   7   2        147.38        165.64        13.98 o                         
   0   7   2         77.87         83.50        14.40 o                         
   1   7   2          0.67         -7.91        17.26 o                         
 -15   1   3        136.57        168.59        16.04 o                         
 -14   1   3          0.72         -1.07        16.55 o                         
 -13   1   3        260.62        311.62        16.18 o                         
 -12   1   3          0.19         -6.97        15.51 o                         
 -11   1   3         62.00         89.84        16.85 o                         
 -10   1   3        130.31        142.42        17.84 o                         
  -9   1   3         85.03         63.09        16.72 o                         
  -8   1   3        773.46        858.72        18.22 o                         
  -7   1   3       1390.13       1351.62        29.23 o                         
  -6   1   3        264.86        326.74        19.88 o                         
  -5   1   3       4522.77       4186.92        27.03 o                         
  -4   1   3      10631.74      10855.66        60.34 o                         
  -3   1   3         71.20        177.92        21.56 o                         
  -2   1   3       5568.74       5503.30       120.03 o                         
  -1   1   3       2542.16       2446.02        54.08 o                         
   0   1   3       4373.61       3551.49        52.60 o                         
   1   1   3       2459.25       2163.94        40.96 o                         
   2   1   3        141.29        281.23        14.19 o                         
   3   1   3        101.49        337.15        23.48 o                         
   4   1   3       9014.35       8895.50        44.93 o                         
   5   1   3        338.26        445.17        17.78 o                         
   6   1   3         65.12         85.46        13.55 o                         
   7   1   3       2504.69       2318.78        74.39 o                         
   8   1   3        644.63        704.41        25.32 o                         
   9   1   3       1721.52       1816.77        78.04 o                         
  10   1   3        401.63        496.26        12.64 o                         
  11   1   3        104.58        132.73        12.89 o                         
  12   1   3          4.00         19.23        15.53 o                         
  13   1   3        245.73        238.41        15.47 o                         
 -14   2   3          5.51         36.28        15.53 o                         
 -13   2   3          2.86         27.27        13.88 o                         
 -12   2   3        889.82        966.59        30.93 o                         
 -11   2   3          4.61         34.32        15.82 o                         
 -10   2   3        104.42        119.59        15.92 o                         
  -9   2   3        781.92        852.14        18.22 o                         
  -8   2   3        640.73        695.01        17.33 o                         
  -7   2   3       1814.48       1824.71        52.95 o                         
  -6   2   3       4106.50       4208.92        48.50 o                         
  -5   2   3       3895.31       3925.27        61.65 o                         
  -4   2   3        458.23        660.82        20.05 o                         
  -3   2   3      21467.38      21633.16       279.06 o                         
  -2   2   3       7466.59       7126.09       148.24 o                         
  -1   2   3        106.04         91.53        15.05 o                         
   0   2   3       2480.22       2255.35        33.11 o                         
   1   2   3       6751.96       6041.22        79.13 o                         
   2   2   3        621.95        566.48        27.73 o                         
   3   2   3       2187.24       2212.47        29.39 o                         
   4   2   3        155.34        160.76        14.60 o                         
   5   2   3        763.26        768.50        14.37 o                         
   6   2   3        181.85        202.98        13.02 o                         
   7   2   3        310.31        313.27        11.91 o                         
   8   2   3        153.88        149.44        12.28 o                         
   9   2   3        144.44        140.11        12.51 o                         
  10   2   3        158.05        168.46        12.63 o                         
  11   2   3         22.04         21.08        11.49 o                         
  12   2   3         10.66        -11.37        13.09 o                         
  13   2   3          0.08         17.70        13.80 o                         
 -14   3   3         21.49         32.33        18.52 o                         
 -13   3   3          3.19         15.59        15.15 o                         
 -12   3   3          5.17         14.78        15.35 o                         
 -11   3   3        257.45        301.41        18.83 o                         
 -10   3   3       2153.90       2241.17        56.58 o                         
  -9   3   3       1809.41       1956.98        35.34 o                         
  -8   3   3        703.30        741.35        23.10 o                         
  -7   3   3       1005.03        909.25        15.35 o                         
  -6   3   3       7062.11       6903.00        99.48 o                         
  -5   3   3      10272.81      10676.34       159.54 o                         
  -4   3   3       5634.53       5842.02       152.31 o                         
  -3   3   3        464.62        454.84        14.58 o                         
  -2   3   3       2323.80       2381.43        37.37 o                         
  -1   3   3       4043.66       3577.00        49.37 o                         
   0   3   3       4352.61       4070.51        74.41 o                         
   1   3   3        606.14        617.39        14.12 o                         
   2   3   3        189.96        248.84        53.92 o                         
   3   3   3       3859.32       3829.02        26.07 o                         
   4   3   3        261.99        325.65        12.47 o                         
   5   3   3         11.90          1.83        12.37 o                         
   6   3   3         99.64        163.51        13.61 o                         
   7   3   3        440.50        414.80        13.16 o                         
   8   3   3        246.67        258.79        17.92 o                         
   9   3   3          0.08         38.21        14.23 o                         
  10   3   3        163.04        203.22        16.81 o                         
  11   3   3         77.95        116.00        13.19 o                         
  12   3   3         12.52         11.41        15.90 o                         
 -12   4   3         68.12         80.51        17.01 o                         
 -11   4   3        386.75        421.82        20.21 o                         
 -10   4   3          8.54         11.76        15.77 o                         
  -9   4   3        121.49        122.70        13.72 o                         
  -8   4   3       1123.37       1160.91        29.98 o                         
  -7   4   3        120.00        132.92        16.77 o                         
  -6   4   3         63.86         56.93        17.08 o                         
  -5   4   3        447.80        494.27        15.04 o                         
  -4   4   3        161.52        153.16        13.92 o                         
  -3   4   3         69.25        115.67        13.92 o                         
  -2   4   3        508.61        466.65        14.04 o                         
  -1   4   3         48.62         50.60        20.82 o                         
   0   4   3        230.19        215.73        11.19 o                         
   1   4   3        379.83        380.73        11.96 o                         
   2   4   3       1774.26       1732.43        14.41 o                         
   3   4   3          0.91         10.94        11.05 o                         
   4   4   3         85.46        180.62        16.40 o                         
   5   4   3       3614.25       3498.30        34.73 o                         
   6   4   3       1691.04       1553.16        20.47 o                         
   7   4   3        399.56        413.30        13.20 o                         
   8   4   3         54.26         46.35        12.21 o                         
   9   4   3       1041.35        956.50        35.01 o                         
  10   4   3        520.04        531.49        16.63 o                         
  11   4   3        646.08        615.83        14.58 o                         
 -11   5   3        178.00        198.84        23.53 o                         
 -10   5   3        279.26        294.74        23.49 o                         
  -9   5   3        136.44        143.45        15.44 o                         
  -8   5   3        935.54        927.02        16.37 o                         
  -7   5   3        115.33        107.83        13.82 o                         
  -6   5   3        157.80        183.63        13.93 o                         
  -5   5   3       1142.60       1115.53        16.28 o                         
  -4   5   3        582.97        721.02        15.13 o                         
  -3   5   3        179.53        176.95        17.13 o                         
  -2   5   3        160.82        159.11        13.71 o                         
  -1   5   3       1711.22       1699.47        23.47 o                         
   0   5   3         11.25         45.47        13.42 o                         
   1   5   3        133.46        153.45        12.04 o                         
   2   5   3        457.29        534.93        13.53 o                         
   3   5   3       1475.58       1468.54        14.94 o                         
   4   5   3        697.18        700.07        17.42 o                         
   5   5   3        934.68        992.99        58.98 o                         
   6   5   3         56.83        101.78        11.94 o                         
   7   5   3        657.28        625.55        27.02 o                         
   8   5   3        972.51        899.78        18.34 o                         
   9   5   3        227.79        218.09        16.31 o                         
  -8   6   3       1504.72       1426.56        24.59 o                         
  -7   6   3       1831.56       1776.74        47.94 o                         
  -6   6   3        419.19        487.35        15.61 o                         
  -5   6   3        226.12        198.18        15.29 o                         
  -4   6   3       1639.03       1660.32        27.99 o                         
  -3   6   3       3248.87       3284.82        35.22 o                         
  -2   6   3       1532.69       1595.11        26.62 o                         
  -1   6   3         13.39         34.92        13.25 o                         
   0   6   3        718.00        717.11        20.02 o                         
   1   6   3       2068.52       2056.75        50.09 o                         
   2   6   3       1331.04       1285.38        21.69 o                         
   3   6   3         46.09         34.73        13.46 o                         
   4   6   3        137.31        141.39        13.18 o                         
   5   6   3        310.60        317.79        23.43 o                         
   6   6   3        327.49        266.22        14.08 o                         
   7   6   3          7.25         50.84        24.26 o                         
  -1   7   3        433.61        370.20        21.77 o                         
   0   7   3        551.34        526.51        33.46 o                         
 -15   0   4        656.12        734.86        42.42 o                         
 -14   0   4         13.00         36.35        23.31 o                         
 -13   0   4        388.48        508.31        33.20 o                         
 -12   0   4        744.33        946.39        52.78 o                         
 -11   0   4       6997.22       7593.10       214.88 o                         
 -10   0   4        276.90        384.22        24.71 o                         
  -9   0   4        443.26        503.07        29.14 o                         
  -8   0   4        901.86        978.36        45.13 o                         
  -7   0   4       8857.39       8433.53       180.71 o                         
  -6   0   4       7257.44       6772.23        47.60 o                         
  -5   0   4       7299.55       6951.11       124.96 o                         
  -3   0   4        330.97        461.86        45.89 o                         
  -2   0   4        441.16        275.77        48.14 o                         
  -1   0   4        532.44        412.05        37.55 o                         
   0   0   4       1997.69       1961.91        41.00 o                         
   1   0   4         99.10        175.75        23.94 o                         
   2   0   4       6302.27       5583.96       166.61 o                         
   3   0   4       2870.61       3426.52        43.69 o                         
   4   0   4        218.35        196.65        18.53 o                         
   5   0   4       9220.27       9195.93       196.84 o                         
   6   0   4       4276.84       4155.39        76.89 o                         
   7   0   4       1184.14       1321.75        83.62 o                         
   8   0   4        299.56        322.76        24.86 o                         
   9   0   4       2598.47       2681.12       182.93 o                         
  10   0   4       2584.52       2957.84       177.39 o                         
  11   0   4       2210.85       2384.53       170.27 o                         
  12   0   4        485.14        587.31        55.77 o                         
  13   0   4          2.57         46.11        25.33 o                         
 -15   1   4         19.57         22.24        21.41 o                         
 -14   1   4        287.17        341.51        17.19 o                         
 -13   1   4        470.97        498.84        18.42 o                         
 -12   1   4        780.37        905.39        23.17 o                         
 -11   1   4        198.44        317.99        34.41 o                         
 -10   1   4       1742.65       1718.35        20.87 o                         
  -9   1   4       4493.17       4351.13        24.83 o                         
  -8   1   4       4135.16       3867.04        32.88 o                         
  -7   1   4        215.80        230.60        21.17 o                         
  -6   1   4       3419.92       3148.34        60.36 o                         
  -5   1   4      25786.74      25055.87       377.07 o                         
  -4   1   4       8772.89       8172.20       140.13 o                         
  -3   1   4       9127.27       8157.06       281.82 o                         
  -2   1   4       5812.09       5065.75       143.23 o                         
   0   1   4      11597.36      11413.92       151.80 o                         
   1   1   4       5320.15       4656.22        47.82 o                         
   2   1   4       6492.22       6374.01        58.73 o                         
   3   1   4       1829.80       1672.98        24.33 o                         
   4   1   4      12053.21      11346.72        78.02 o                         
   5   1   4       4043.17       3980.15        34.26 o                         
   6   1   4        452.71        471.46        23.16 o                         
   7   1   4       1894.35       2122.45       100.19 o                         
   8   1   4       5087.90       5414.17       135.94 o                         
   9   1   4        892.29       1062.36        35.38 o                         
  10   1   4         19.68         62.24        12.41 o                         
  11   1   4        499.45        528.35        32.76 o                         
  12   1   4        750.97        832.47        32.18 o                         
  13   1   4         92.97        121.52        17.12 o                         
 -15   2   4         69.21         41.96        28.24 o                         
 -14   2   4        285.48        254.38        17.70 o                         
 -13   2   4         26.19         23.89        17.47 o                         
 -12   2   4        277.84        288.51        17.11 o                         
 -11   2   4        561.95        552.21        19.07 o                         
 -10   2   4       1264.54       1261.75        31.10 o                         
  -9   2   4         51.31         79.06        15.44 o                         
  -8   2   4       2767.64       2760.24        31.60 o                         
  -7   2   4      16020.69      15496.37       144.37 o                         
  -6   2   4       6693.66       6482.96        48.11 o                         
  -5   2   4          2.34         30.16        17.87 o                         
  -4   2   4       4224.31       4187.54        63.99 o                         
  -3   2   4      47679.09      47769.79       676.55 o                         
  -2   2   4      24893.86      25776.75       111.21 o                         
  -1   2   4       9847.44       8612.13        37.36 o                         
   0   2   4       4031.96       3675.65        40.71 o                         
   1   2   4      15221.09      15535.70       246.87 o                         
   2   2   4      23469.97      22758.41       264.69 o                         
   3   2   4      12325.92      11897.09       139.89 o                         
   4   2   4        671.57        744.03        31.87 o                         
   5   2   4       3530.99       3806.49       299.56 o                         
   6   2   4       5562.86       5381.06       141.00 o                         
   7   2   4       1312.95       1489.56        21.31 o                         
   8   2   4        154.27        177.37        13.46 o                         
   9   2   4        268.59        324.33        17.66 o                         
  10   2   4       1032.88       1121.85        77.69 o                         
  11   2   4          1.85         10.66        13.03 o                         
  12   2   4         79.23         99.46        19.47 o                         
  13   2   4        245.15        215.36        23.39 o                         
 -14   3   4        315.60        378.77        19.00 o                         
 -13   3   4       1013.16       1103.96        44.31 o                         
 -12   3   4          7.87        -14.50        15.26 o                         
 -11   3   4        118.39        129.18        15.99 o                         
 -10   3   4        426.84        439.36        16.79 o                         
  -9   3   4       3584.83       3698.38        51.68 o                         
  -8   3   4        680.92        661.34        17.23 o                         
  -7   3   4       1157.90       1212.49        15.27 o                         
  -6   3   4       3133.12       2873.55        26.51 o                         
  -5   3   4       4350.05       4392.35        45.82 o                         
  -4   3   4       6688.18       6570.48        57.56 o                         
  -3   3   4         33.34         54.21        14.66 o                         
  -2   3   4       6291.40       5965.24        61.92 o                         
  -1   3   4        275.18        282.31        23.99 o                         
   0   3   4       4246.29       3822.34        26.01 o                         
   1   3   4        794.65        714.99        13.91 o                         
   2   3   4        238.09        359.45        19.05 o                         
   3   3   4       2304.39       2323.30        37.39 o                         
   4   3   4       3077.52       2891.88        64.92 o                         
   5   3   4        227.96        295.53        17.87 o                         
   6   3   4        272.56        270.70        13.65 o                         
   7   3   4       1516.07       1471.38        26.49 o                         
   8   3   4        656.08        656.01        27.41 o                         
   9   3   4        825.20        828.53        38.97 o                         
  10   3   4         17.44         43.25        13.05 o                         
  11   3   4        151.95        139.97        25.50 o                         
  12   3   4        190.64        172.86        17.75 o                         
 -12   4   4        631.54        656.55        35.98 o                         
 -11   4   4        742.26        730.18        25.27 o                         
 -10   4   4        818.75        829.32        20.37 o                         
  -9   4   4        132.94        151.69        17.98 o                         
  -8   4   4        808.91        773.00        30.09 o                         
  -7   4   4       1268.95       1237.14        28.41 o                         
  -6   4   4        985.77       1015.53        15.87 o                         
  -5   4   4        158.32        223.87        18.74 o                         
  -4   4   4         15.78         24.28        14.27 o                         
  -3   4   4       2709.35       2669.13        38.41 o                         
  -2   4   4        330.48        332.38        18.48 o                         
  -1   4   4         93.85        102.36        12.50 o                         
   0   4   4        100.07        117.09        12.88 o                         
   1   4   4       1800.73       1819.04        15.01 o                         
   2   4   4        606.45        617.26        13.62 o                         
   3   4   4        117.95        137.73        12.28 o                         
   4   4   4        460.51        478.10        23.67 o                         
   5   4   4         86.57        116.80        14.57 o                         
   6   4   4       1241.76       1187.96        44.36 o                         
   7   4   4       1036.66       1084.89        50.25 o                         
   8   4   4          1.97         22.41        12.52 o                         
   9   4   4        244.98        215.15        22.19 o                         
  10   4   4        361.30        314.97        22.69 o                         
  11   4   4        180.96        189.61        35.05 o                         
 -11   5   4         14.36         13.21        17.40 o                         
 -10   5   4        247.43        219.06        19.56 o                         
  -9   5   4        587.37        500.04        16.43 o                         
  -8   5   4       1268.29       1216.70        17.29 o                         
  -7   5   4          7.44         28.08        13.66 o                         
  -6   5   4        790.58        760.09        19.94 o                         
  -5   5   4       3667.13       3703.88        21.56 o                         
  -4   5   4       2703.10       2882.59        19.95 o                         
  -3   5   4        133.60        143.02        14.73 o                         
  -2   5   4        623.05        595.40        18.34 o                         
  -1   5   4       3166.22       3232.84        58.17 o                         
   0   5   4       3198.85       3101.88        28.72 o                         
   1   5   4       2733.29       2809.36        27.81 o                         
   2   5   4          0.92         45.63        13.23 o                         
   3   5   4       2332.42       2396.37        50.70 o                         
   4   5   4       1301.04       1273.36        24.04 o                         
   5   5   4        677.79        660.97        14.33 o                         
   6   5   4         37.48         56.38        14.77 o                         
   7   5   4        213.06        220.46        16.44 o                         
   8   5   4        304.97        280.57        21.19 o                         
   9   5   4          1.72         26.52        16.02 o                         
  -8   6   4         58.26         63.36        18.06 o                         
  -7   6   4        177.37        176.42        15.34 o                         
  -6   6   4        470.95        459.70        24.97 o                         
  -5   6   4         60.92         91.51        14.74 o                         
  -4   6   4        365.26        416.07        15.35 o                         
  -3   6   4        496.17        479.66        21.74 o                         
  -2   6   4       1401.64       1551.40        32.02 o                         
  -1   6   4          4.92         33.26        13.66 o                         
   0   6   4        874.79        862.64        34.79 o                         
   1   6   4        546.71        580.78        18.20 o                         
   2   6   4        265.03        292.22        13.94 o                         
   3   6   4          1.89         38.72        12.44 o                         
   4   6   4         63.74         97.30        27.55 o                         
   5   6   4        490.20        527.03        16.85 o                         
   6   6   4        111.83         84.39        13.36 o                         
 -15   1   5         13.65          4.00        16.67 o                         
 -14   1   5        190.50        209.28        18.38 o                         
 -13   1   5       1339.16       1442.16        30.25 o                         
 -12   1   5         25.83         60.17        16.64 o                         
 -11   1   5        199.13        205.26        14.91 o                         
 -10   1   5       2406.56       2346.52        20.50 o                         
  -9   1   5       1669.63       1626.82        87.65 o                         
  -8   1   5         31.23         60.14        17.01 o                         
  -7   1   5        208.77        188.31        17.81 o                         
  -6   1   5       1177.70       1044.50        20.47 o                         
  -5   1   5       3113.41       2828.27        68.34 o                         
  -4   1   5        864.44        795.16        25.13 o                         
  -3   1   5        265.76        173.26        23.39 o                         
  -2   1   5        358.29        336.29        33.82 o                         
  -1   1   5       1263.61       1530.24       111.80 o                         
   0   1   5       1328.94       1138.53        19.06 o                         
   1   1   5      10063.06       8773.75       182.05 o                         
   2   1   5       2923.73       3251.57        56.22 o                         
   3   1   5        293.13        308.18        13.17 o                         
   4   1   5        766.36        810.52        15.59 o                         
   5   1   5       2028.12       1944.21        22.67 o                         
   6   1   5        912.20        953.52        23.20 o                         
   7   1   5        222.01        261.83        12.62 o                         
   8   1   5        706.13        803.29        60.36 o                         
   9   1   5         95.40        107.92        12.90 o                         
  10   1   5        203.97        211.44        15.14 o                         
  11   1   5         89.90        114.94        15.16 o                         
  12   1   5          2.11         -3.04        14.58 o                         
  13   1   5         89.58         86.84        14.35 o                         
 -15   2   5         10.48         35.34        16.71 o                         
 -14   2   5         17.19         32.44        15.98 o                         
 -13   2   5          0.13         -4.85        15.74 o                         
 -12   2   5          2.18         -9.34        19.52 o                         
 -11   2   5        156.39        158.31        14.84 o                         
 -10   2   5        241.50        250.98        16.44 o                         
  -9   2   5          0.18         -3.02        16.15 o                         
  -8   2   5        676.86        622.71        23.22 o                         
  -7   2   5       2930.60       2760.94        25.65 o                         
  -6   2   5       3815.58       3773.94        33.17 o                         
  -5   2   5        288.91        361.19        17.29 o                         
  -4   2   5          4.77         31.23        18.31 o                         
  -3   2   5       7118.15       7126.10       102.92 o                         
  -2   2   5       2712.26       2642.87        55.15 o                         
  -1   2   5       3595.77       3168.50        42.34 o                         
   0   2   5        445.40        445.73        16.69 o                         
   1   2   5       1074.62       1208.53        17.10 o                         
   2   2   5        188.33        156.64        14.27 o                         
   3   2   5       4777.81       4614.30        66.25 o                         
   4   2   5        742.65        857.52        47.73 o                         
   5   2   5        273.83        279.60        12.11 o                         
   6   2   5        391.06        378.83        14.00 o                         
   7   2   5        130.27        147.72        13.77 o                         
   8   2   5         16.83         52.89        13.79 o                         
   9   2   5          5.33          2.28        13.77 o                         
  10   2   5        237.79        265.60        14.42 o                         
  11   2   5         63.79        106.27        15.65 o                         
  12   2   5         11.24          8.20        15.89 o                         
 -14   3   5         18.39         49.48        15.72 o                         
 -13   3   5          0.47          2.20        16.28 o                         
 -12   3   5        230.76        163.88        24.45 o                         
 -11   3   5         21.85         35.08        16.50 o                         
 -10   3   5        229.41        239.36        16.26 o                         
  -9   3   5          1.11         52.71        19.16 o                         
  -8   3   5        215.89        259.51        37.16 o                         
  -7   3   5        269.42        301.88        13.48 o                         
  -6   3   5         91.28         61.97        17.39 o                         
  -5   3   5       1821.07       1881.33        32.71 o                         
  -4   3   5       4580.83       4540.42        75.17 o                         
  -3   3   5       1191.27       1164.85        16.44 o                         
  -2   3   5        521.54        526.66        17.75 o                         
  -1   3   5       3315.38       3163.29        25.71 o                         
   0   3   5       9878.21       9561.61       107.99 o                         
   1   3   5       4777.95       4552.59        56.92 o                         
   2   3   5        263.65        249.24        14.51 o                         
   3   3   5       1343.02       1484.93        50.69 o                         
   4   3   5       2045.96       1980.65        15.61 o                         
   5   3   5       1869.63       1707.49        21.22 o                         
   6   3   5        501.93        516.71        13.76 o                         
   7   3   5        160.33        148.50        13.49 o                         
   8   3   5        271.05        272.48        23.45 o                         
   9   3   5        428.43        400.32        17.57 o                         
  10   3   5         54.80         61.61        13.87 o                         
  11   3   5         12.97          8.71        14.18 o                         
 -13   4   5         37.29         19.20        36.42 o                         
 -12   4   5        519.84        557.05        32.73 o                         
 -11   4   5       1073.34       1082.71        34.21 o                         
 -10   4   5        491.91        470.94        18.56 o                         
  -9   4   5        408.02        433.07        19.44 o                         
  -8   4   5       1433.72       1433.53        21.36 o                         
  -7   4   5        536.27        484.79        15.99 o                         
  -6   4   5       2104.44       2072.68        43.62 o                         
  -5   4   5        736.47        708.74        18.64 o                         
  -4   4   5        497.34        433.27        14.34 o                         
  -3   4   5          3.09         38.07        13.34 o                         
  -2   4   5       3140.72       3015.21        27.22 o                         
  -1   4   5          0.84         93.01        14.26 o                         
   0   4   5        169.63        184.91        12.35 o                         
   1   4   5        964.54        992.07        14.32 o                         
   2   4   5        148.01        158.85        14.26 o                         
   3   4   5        505.04        543.83        15.01 o                         
   4   4   5          2.31         15.53        13.87 o                         
   5   4   5       1367.32       1423.18        28.14 o                         
   6   4   5        170.15        205.05        13.62 o                         
   7   4   5        295.91        321.30        14.59 o                         
   8   4   5          2.01         22.64        12.22 o                         
   9   4   5        216.97        214.08        16.62 o                         
  10   4   5         39.13         42.71        14.56 o                         
 -11   5   5          7.07          9.65        18.82 o                         
 -10   5   5         92.36         84.67        14.75 o                         
  -9   5   5        746.28        648.54        15.32 o                         
  -8   5   5       1154.71       1122.01        16.18 o                         
  -7   5   5         60.30         85.00        14.09 o                         
  -6   5   5        251.97        227.44        14.59 o                         
  -5   5   5       2828.27       2740.36        19.88 o                         
  -4   5   5       2101.82       2059.27        44.05 o                         
  -3   5   5        375.79        401.09        17.18 o                         
  -2   5   5        628.56        633.81        21.10 o                         
  -1   5   5       1497.98       1514.52        23.40 o                         
   0   5   5        193.65        206.92        13.55 o                         
   1   5   5        823.89        834.27        14.41 o                         
   2   5   5          0.69         26.90        12.79 o                         
   3   5   5        564.05        578.90        14.10 o                         
   4   5   5        349.64        349.88        14.24 o                         
   5   5   5         90.05        130.72        13.33 o                         
   6   5   5          0.81         28.10        15.15 o                         
   7   5   5          0.46         -1.89        15.02 o                         
   8   5   5        314.65        290.42        16.36 o                         
  -8   6   5        201.46        167.28        15.69 o                         
  -7   6   5        450.59        410.18        20.43 o                         
  -6   6   5        455.08        362.82        15.00 o                         
  -5   6   5        147.36        161.08        14.15 o                         
  -4   6   5        175.66        175.81        16.69 o                         
  -3   6   5       2801.13       2771.69        20.01 o                         
  -2   6   5       4355.43       4247.00        70.37 o                         
  -1   6   5       1503.70       1698.37        39.16 o                         
   0   6   5          0.11         16.64        17.72 o                         
   1   6   5       1389.22       1325.66        28.80 o                         
   2   6   5       3408.43       3442.57        56.43 o                         
   3   6   5       1769.16       1682.83        36.84 o                         
   4   6   5        463.21        417.51        14.48 o                         
   5   6   5         37.37         20.16        21.13 o                         
 -15   0   6       1688.72       1715.52        28.77 o                         
 -14   0   6        715.08        731.50        25.34 o                         
 -13   0   6        492.68        528.12        45.39 o                         
 -12   0   6       1290.25       1426.55        26.64 o                         
 -11   0   6       8457.94       8590.54        91.82 o                         
 -10   0   6       6744.79       6817.48       127.90 o                         
  -9   0   6       6615.68       6084.24        39.91 o                         
  -8   0   6       1952.64       1627.52        36.85 o                         
  -7   0   6      10530.61       9648.86       125.61 o                         
  -6   0   6      40631.87      36569.30       901.97 o                         
  -5   0   6      10800.88      10072.59       210.03 o                         
  -4   0   6        757.97        764.67        27.65 o                         
  -3   0   6       3670.99       3407.95        57.32 o                         
  -1   0   6      16143.77      16405.33       209.09 o                         
   0   0   6        463.11        649.45        41.37 o                         
   1   0   6      16430.87      17334.26       111.81 o                         
   2   0   6       6514.87       6459.41        75.50 o                         
   3   0   6       2477.10       2411.07        26.58 o                         
   4   0   6        870.10        940.86        18.11 o                         
   5   0   6       4098.34       3877.09        74.95 o                         
   6   0   6        851.54        876.97        19.49 o                         
   7   0   6        155.30        137.61        17.05 o                         
   8   0   6         92.75        111.33        18.74 o                         
   9   0   6          0.76         15.56        18.20 o                         
  10   0   6        258.74        299.52        27.49 o                         
  11   0   6        561.81        628.17        53.32 o                         
  12   0   6          6.60        -38.15        42.64 o                         
 -15   1   6          6.63          9.57        15.81 o                         
 -14   1   6        147.52        178.89        15.92 o                         
 -13   1   6        911.41        978.76        18.45 o                         
 -12   1   6       1842.03       1865.84        28.78 o                         
 -11   1   6          3.36          9.51        16.61 o                         
 -10   1   6         40.52         73.32        15.27 o                         
  -9   1   6       3232.73       3211.34       180.96 o                         
  -8   1   6       3601.50       3634.55        54.13 o                         
  -7   1   6       3084.20       2688.25        39.32 o                         
  -6   1   6         64.00         39.78        18.65 o                         
  -5   1   6      11977.53      11126.37       138.06 o                         
  -4   1   6       7372.27       6739.63       132.21 o                         
  -3   1   6      17059.36      16115.87       123.46 o                         
  -2   1   6        609.59        769.86        24.13 o                         
  -1   1   6      15949.32      16809.02        74.34 o                         
   0   1   6      21721.34      22750.42       422.87 o                         
   1   1   6      23283.78      22663.48       287.81 o                         
   2   1   6        114.65        161.38        14.49 o                         
   3   1   6        377.97        502.83        25.09 o                         
   4   1   6       9304.79       9345.11        98.90 o                         
   5   1   6      10250.58      10115.25        98.82 o                         
   6   1   6        816.50       1059.90        15.19 o                         
   7   1   6         33.33        105.56        13.19 o                         
   8   1   6       2029.80       1975.92        59.03 o                         
   9   1   6        309.64        365.60        16.04 o                         
  10   1   6        375.97        445.03        13.91 o                         
  11   1   6          0.98         15.08        14.21 o                         
  12   1   6        102.62        113.54        13.25 o                         
 -15   2   6        130.99        153.71        24.15 o                         
 -14   2   6        303.24        292.47        18.41 o                         
 -13   2   6         26.61         40.94        16.79 o                         
 -12   2   6          3.52         27.16        17.14 o                         
 -11   2   6        376.92        417.14        16.42 o                         
 -10   2   6        677.23        717.00        92.71 o                         
  -9   2   6        102.73        114.07        19.35 o                         
  -8   2   6          0.05         46.85        14.45 o                         
  -7   2   6       1365.42       1207.30        18.39 o                         
  -6   2   6        288.50        267.55        15.34 o                         
  -5   2   6       4091.31       3917.63       158.64 o                         
  -4   2   6        243.64        262.61        19.57 o                         
  -3   2   6      14363.63      14544.42       231.22 o                         
  -2   2   6      14739.83      15752.98       136.75 o                         
  -1   2   6      19441.19      20522.23       637.80 o                         
   0   2   6       1769.18       1632.84        55.15 o                         
   1   2   6        536.76        977.40        20.75 o                         
   2   2   6      19843.10      20531.10       157.79 o                         
   3   2   6      16045.05      16160.96       108.95 o                         
   4   2   6        507.46        460.21        13.40 o                         
   5   2   6          0.79         52.40        11.79 o                         
   6   2   6       2996.21       3063.14        78.00 o                         
   7   2   6       2871.10       2801.79        49.47 o                         
   8   2   6       1389.35       1475.91        45.29 o                         
   9   2   6         15.83         69.29        13.99 o                         
  10   2   6        535.54        532.56        14.48 o                         
  11   2   6        478.05        494.87        33.33 o                         
  12   2   6        357.60        409.49        17.91 o                         
 -14   3   6        230.29        251.82        19.24 o                         
 -13   3   6       1557.23       1458.08        30.95 o                         
 -12   3   6        447.23        444.65        18.02 o                         
 -11   3   6       1767.44       1738.80        75.66 o                         
 -10   3   6        391.54        407.17        16.57 o                         
  -9   3   6       3322.57       3419.35        82.61 o                         
  -8   3   6       5766.41       5483.46       118.22 o                         
  -7   3   6       3003.97       2889.94        26.28 o                         
  -6   3   6        429.26        398.72        15.73 o                         
  -5   3   6       2185.17       2247.50        40.23 o                         
  -4   3   6      18182.47      17570.13       137.68 o                         
  -3   3   6       2156.57       2171.81        43.52 o                         
  -2   3   6         52.35         46.36        14.07 o                         
  -1   3   6       1449.35       1601.41        26.73 o                         
   0   3   6       7947.85       8171.79       111.94 o                         
   1   3   6       1197.21       1132.72        12.49 o                         
   2   3   6        480.87        427.48        13.64 o                         
   3   3   6       2363.65       2348.01        37.93 o                         
   4   3   6        299.13        333.32        12.93 o                         
   5   3   6        133.49        128.43        12.21 o                         
   6   3   6         56.10         90.94        22.64 o                         
   7   3   6        934.19        925.44        15.26 o                         
   8   3   6        457.25        436.58        27.81 o                         
   9   3   6        857.38        908.74        46.26 o                         
  10   3   6          1.65         21.06        13.33 o                         
  11   3   6         29.21         44.59        13.60 o                         
 -13   4   6         39.59         62.91        37.13 o                         
 -12   4   6        294.55        277.08        15.71 o                         
 -11   4   6       1200.11       1144.46        33.27 o                         
 -10   4   6       1683.14       1638.55        50.22 o                         
  -9   4   6        647.28        702.09        49.12 o                         
  -8   4   6          5.27         24.71        13.13 o                         
  -7   4   6       2041.88       1987.40        51.81 o                         
  -6   4   6       2915.47       2886.68       138.95 o                         
  -5   4   6       1551.98       1384.54        24.61 o                         
  -4   4   6        135.35        163.79        14.10 o                         
  -3   4   6       2290.33       2246.25        31.41 o                         
  -2   4   6       2940.93       3066.79        34.40 o                         
  -1   4   6       1710.80       1636.88        41.94 o                         
   0   4   6        104.16        101.89        14.90 o                         
   1   4   6       1847.29       1954.50        28.31 o                         
   2   4   6        819.26        760.29        17.06 o                         
   3   4   6        524.56        471.11        14.25 o                         
   4   4   6        246.38        284.88        14.64 o                         
   5   4   6        376.57        469.52        12.62 o                         
   6   4   6       1233.81       1220.09        55.36 o                         
   7   4   6        243.72        245.70        16.20 o                         
   8   4   6         67.04         68.06        20.11 o                         
   9   4   6        123.39         85.60        15.24 o                         
  10   4   6        147.87        127.88        13.21 o                         
 -11   5   6          1.82          3.98        16.00 o                         
 -10   5   6          2.15          3.68        16.15 o                         
  -9   5   6          0.69         -9.20        15.32 o                         
  -8   5   6         37.66         73.06        14.68 o                         
  -7   5   6          1.20         -3.29        14.54 o                         
  -6   5   6         66.36         95.01        14.99 o                         
  -5   5   6         23.61         76.28        15.21 o                         
  -4   5   6         81.64         99.78        18.99 o                         
  -3   5   6        573.42        673.91        18.21 o                         
  -2   5   6          0.06         60.28        17.49 o                         
  -1   5   6        870.94        880.38        33.10 o                         
   0   5   6       1512.55       1624.85        55.52 o                         
   1   5   6       2182.26       2257.96        38.95 o                         
   2   5   6          2.84         33.40        13.60 o                         
   3   5   6        908.56        927.87        17.85 o                         
   4   5   6       2268.64       2383.42        41.77 o                         
   5   5   6       1191.89       1134.67        22.96 o                         
   6   5   6        608.97        606.00        41.75 o                         
   7   5   6         11.07         13.54        15.65 o                         
   8   5   6        120.34        132.90        16.46 o                         
  -8   6   6         56.06         57.29        14.90 o                         
  -7   6   6         29.47         40.71        15.64 o                         
  -6   6   6        895.20        949.65        21.61 o                         
  -5   6   6        340.71        300.89        14.81 o                         
  -4   6   6          0.29          7.99        15.59 o                         
  -3   6   6          1.93         36.22        15.18 o                         
  -2   6   6        507.93        585.55        18.28 o                         
  -1   6   6          0.29          5.83        18.06 o                         
   0   6   6         77.82         91.69        14.63 o                         
   1   6   6        437.00        510.79        14.46 o                         
   2   6   6        228.50        251.62        15.19 o                         
   3   6   6        108.12        156.50        12.60 o                         
   4   6   6        141.73        138.48        14.97 o                         
   5   6   6        215.70        227.09        17.24 o                         
 -15   1   7         62.08         29.82        15.73 o                         
 -14   1   7         15.28         -3.06        16.23 o                         
 -13   1   7        216.57        202.16        27.03 o                         
 -12   1   7         77.83         94.27        16.80 o                         
 -11   1   7        685.70        608.16        17.26 o                         
 -10   1   7       1481.63       1479.28        20.30 o                         
  -9   1   7        255.92        296.58        15.63 o                         
  -8   1   7       1642.33       1413.21        38.51 o                         
  -7   1   7       2837.18       2647.49        32.05 o                         
  -6   1   7       1166.33       1066.18        25.41 o                         
  -5   1   7        154.11        149.87        18.54 o                         
  -4   1   7      15873.69      15819.56       146.96 o                         
  -3   1   7       3265.16       3414.38        46.16 o                         
  -2   1   7       7801.52       7906.16        67.22 o                         
  -1   1   7        634.26        932.04        21.46 o                         
   0   1   7       3375.06       3023.17        28.70 o                         
   1   1   7         50.50         36.28        17.38 o                         
   2   1   7        337.94        500.96        14.39 o                         
   3   1   7       1423.53       1370.66        13.75 o                         
   4   1   7         17.22         68.28        11.11 o                         
   5   1   7         48.90         51.60        10.82 o                         
   6   1   7        470.71        512.75        13.55 o                         
   7   1   7       1050.32       1053.33        15.92 o                         
   8   1   7          7.38          2.25        13.80 o                         
   9   1   7         89.66        158.58        13.16 o                         
  10   1   7        161.58        126.39        18.37 o                         
  11   1   7         50.74         38.62        12.75 o                         
  12   1   7          6.68          1.76        12.19 o                         
 -15   2   7          6.02         -9.80        18.45 o                         
 -14   2   7        115.55        128.49        16.19 o                         
 -13   2   7         50.16         60.65        15.86 o                         
 -12   2   7        173.15        175.67        17.14 o                         
 -11   2   7         15.84         38.53        15.18 o                         
 -10   2   7         70.95        115.36        16.66 o                         
  -9   2   7         58.60         77.04        14.54 o                         
  -8   2   7        438.74        465.56        15.39 o                         
  -7   2   7       2215.82       2180.00        28.64 o                         
  -6   2   7        363.67        433.38        19.13 o                         
  -5   2   7        407.23        456.62        23.16 o                         
  -4   2   7       1082.73       1168.12        51.93 o                         
  -3   2   7        214.85        294.45        24.63 o                         
  -2   2   7         19.38        116.52        18.08 o                         
  -1   2   7       1535.51       1339.35        18.82 o                         
   0   2   7        105.42         93.28        15.00 o                         
   1   2   7         22.77        111.77        15.25 o                         
   2   2   7        854.35        934.34        23.77 o                         
   3   2   7       1462.40       1553.04        19.66 o                         
   4   2   7        221.33        230.75        11.23 o                         
   5   2   7        102.77        111.21        12.61 o                         
   6   2   7        568.00        588.12        13.26 o                         
   7   2   7        556.94        522.19        21.26 o                         
   8   2   7        859.16        872.72        19.36 o                         
   9   2   7        192.45        167.38        14.41 o                         
  10   2   7          0.36         29.58        22.26 o                         
  11   2   7          7.35         15.78        12.91 o                         
 -14   3   7         42.42         43.02        27.65 o                         
 -13   3   7        153.18        188.64        16.74 o                         
 -12   3   7        136.11        139.77        18.06 o                         
 -11   3   7         45.92         72.33        15.53 o                         
 -10   3   7         26.67         32.15        16.13 o                         
  -9   3   7        148.75        176.95        16.81 o                         
  -8   3   7          9.94         56.22        37.30 o                         
  -7   3   7        136.13        189.99        23.39 o                         
  -6   3   7        165.29        170.04        15.50 o                         
  -5   3   7        101.79        114.78        15.51 o                         
  -4   3   7        159.93        334.05        21.11 o                         
  -3   3   7          1.23         35.81        18.64 o                         
  -2   3   7         24.18        121.29        14.14 o                         
  -1   3   7       3316.87       3462.88        66.92 o                         
   0   3   7       1854.51       1890.73        45.52 o                         
   1   3   7        730.46        709.00        18.80 o                         
   2   3   7       1779.99       1734.09        24.26 o                         
   3   3   7         75.35        155.01        12.18 o                         
   4   3   7       1208.29       1252.75        23.05 o                         
   5   3   7       2247.72       2309.83        28.18 o                         
   6   3   7       1487.31       1407.08        24.91 o                         
   7   3   7        264.28        285.01        16.55 o                         
   8   3   7         74.19         75.71        12.89 o                         
   9   3   7        320.00        322.94        22.35 o                         
  10   3   7        436.95        425.03        15.13 o                         
 -12   4   7        299.14        279.56        27.15 o                         
 -11   4   7        486.26        496.12        25.67 o                         
 -10   4   7       1938.11       1843.60        65.63 o                         
  -9   4   7       2190.27       2223.55        32.31 o                         
  -8   4   7         22.02         34.74        15.01 o                         
  -7   4   7         43.82         83.46        13.70 o                         
  -6   4   7       4234.27       4031.80        61.59 o                         
  -5   4   7       1919.81       2018.38        26.03 o                         
  -4   4   7        554.92        566.89        14.87 o                         
  -3   4   7        134.62        162.34        14.22 o                         
  -2   4   7       3951.31       4160.86        23.79 o                         
  -1   4   7       2893.92       2852.42        67.82 o                         
   0   4   7       3438.84       3322.56        76.85 o                         
   1   4   7        675.56        856.01        38.44 o                         
   2   4   7       2097.10       2163.15        44.71 o                         
   3   4   7       1580.31       1495.16        24.55 o                         
   4   4   7       1310.74       1299.04        23.39 o                         
   5   4   7         91.54        141.19        12.85 o                         
   6   4   7         16.92         30.52        14.54 o                         
   7   4   7        159.00        183.29        12.92 o                         
   8   4   7         26.48         44.76        15.15 o                         
   9   4   7         95.27        103.79        13.84 o                         
 -10   5   7         25.13         26.28        15.97 o                         
  -9   5   7       1190.14       1080.26        26.72 o                         
  -8   5   7       1828.10       1801.38        32.99 o                         
  -7   5   7       1208.27       1201.33        24.26 o                         
  -6   5   7        402.40        473.53        16.48 o                         
  -5   5   7        724.23        755.12        18.55 o                         
  -4   5   7       1640.36       1575.34        19.44 o                         
  -3   5   7       2502.06       2388.02        35.86 o                         
  -2   5   7         43.85         55.54        18.59 o                         
  -1   5   7        163.96        197.95        19.04 o                         
   0   5   7       1217.77       1248.15        20.14 o                         
   1   5   7       2744.35       2892.45        62.14 o                         
   2   5   7        356.87        339.63        16.93 o                         
   3   5   7         13.17         22.15        12.53 o                         
   4   5   7        465.45        457.48        21.74 o                         
   5   5   7        188.93        197.70        13.39 o                         
   6   5   7        190.84        163.50        13.63 o                         
   7   5   7          7.11         29.62        15.79 o                         
  -7   6   7         50.69         53.03        14.91 o                         
  -6   6   7        159.75        146.21        14.80 o                         
  -5   6   7        182.70        158.90        17.37 o                         
  -4   6   7         30.21          1.50        13.76 o                         
  -3   6   7        126.85        128.16        15.65 o                         
  -2   6   7        414.80        414.49        16.32 o                         
  -1   6   7        243.57        223.09        17.54 o                         
   0   6   7        214.70        216.28        15.52 o                         
   1   6   7          0.12          7.26        15.34 o                         
   2   6   7        597.28        569.78        16.58 o                         
   3   6   7        734.73        689.61        15.95 o                         
   4   6   7        384.72        340.74        17.20 o                         
 -15   0   8        223.19        275.82        24.14 o                         
 -14   0   8        285.61        266.10        21.32 o                         
 -13   0   8       1668.77       1646.33        27.47 o                         
 -12   0   8        236.88        267.44        23.45 o                         
 -11   0   8        183.44        212.31        40.52 o                         
 -10   0   8       6896.23       6560.24        65.09 o                         
  -9   0   8      11921.63      11446.32        57.26 o                         
  -8   0   8        402.71        367.58        21.95 o                         
  -7   0   8        398.56        340.54        24.04 o                         
  -6   0   8      17171.80      15409.90       144.12 o                         
  -5   0   8      15155.40      14627.76       118.06 o                         
  -4   0   8      13322.13      12600.45        72.42 o                         
  -3   0   8        456.82        654.75        30.43 o                         
  -2   0   8      23137.98      25643.78       166.04 o                         
  -1   0   8      30442.91      32127.13       199.32 o                         
   0   0   8      14466.05      13821.06        69.28 o                         
   1   0   8        775.10        837.23        28.11 o                         
   2   0   8          2.94         94.68        19.10 o                         
   3   0   8       9676.75       9443.26        75.49 o                         
   4   0   8       9462.61      10785.42      1105.58 o                         
   5   0   8        148.58        179.51        18.23 o                         
   6   0   8        576.66        551.50        19.08 o                         
   7   0   8       1653.08       1721.80        59.26 o                         
   8   0   8        503.22        489.66        39.03 o                         
   9   0   8         18.34         84.15        18.49 o                         
  10   0   8        752.84        612.24        48.50 o                         
  11   0   8        476.87        499.78        18.84 o                         
 -15   1   8        261.78        230.78        17.43 o                         
 -14   1   8        103.52        141.10        27.97 o                         
 -13   1   8        764.82        805.73        16.74 o                         
 -12   1   8       3998.78       4277.88        80.33 o                         
 -11   1   8       1663.95       1801.50       131.50 o                         
 -10   1   8       1306.42       1373.52        40.46 o                         
  -9   1   8       1263.30       1327.88        19.24 o                         
  -8   1   8       2572.81       2274.73        34.40 o                         
  -7   1   8       9107.64       8567.81       172.52 o                         
  -6   1   8       1700.98       1490.06        18.37 o                         
  -5   1   8       3463.46       2951.03        53.12 o                         
  -4   1   8        435.97        548.66        22.56 o                         
  -3   1   8      11792.96      11555.18       285.07 o                         
  -2   1   8       1059.03       1097.10        23.65 o                         
  -1   1   8        252.64        327.24        22.15 o                         
   0   1   8       6859.40       7266.34        76.54 o                         
   1   1   8      13027.68      13022.90       134.94 o                         
   2   1   8       3190.65       3224.38        59.16 o                         
   3   1   8        275.61        363.20        15.18 o                         
   4   1   8       4582.88       4372.90        58.54 o                         
   5   1   8       3024.05       3044.29        46.42 o                         
   6   1   8       1659.72       1557.22        28.34 o                         
   7   1   8         82.68        159.60        15.09 o                         
   8   1   8        339.95        253.10        14.88 o                         
   9   1   8        505.61        485.07        25.57 o                         
  10   1   8        422.00        396.90        17.75 o                         
  11   1   8         98.90        141.30        18.22 o                         
 -15   2   8        375.03        397.40        28.18 o                         
 -14   2   8       1484.18       1537.59        40.54 o                         
 -13   2   8        656.46        714.78        51.17 o                         
 -12   2   8        192.77        208.83        16.17 o                         
 -11   2   8       1931.60       2572.36       390.24 o                         
 -10   2   8       2781.51       2820.00        63.99 o                         
  -9   2   8       1636.87       1630.37        32.94 o                         
  -8   2   8       1416.40       1375.10        18.30 o                         
  -7   2   8       1271.45       1143.40        36.19 o                         
  -6   2   8       1067.64       1046.56        37.26 o                         
  -5   2   8       3935.85       3905.41        76.07 o                         
  -4   2   8        101.52        206.38        18.21 o                         
  -3   2   8        123.32        112.60        23.56 o                         
  -2   2   8        519.77        472.21        17.21 o                         
  -1   2   8       2794.44       2716.98        34.56 o                         
   0   2   8          9.37        113.12        13.95 o                         
   1   2   8        729.19        789.43        18.80 o                         
   2   2   8       4452.96       4788.49        61.13 o                         
   3   2   8       4341.74       4275.86        54.11 o                         
   4   2   8        979.42        933.62        13.32 o                         
   5   2   8        462.82        581.63        55.64 o                         
   6   2   8       1574.79       1368.14        47.84 o                         
   7   2   8       1646.42       1517.21        74.10 o                         
   8   2   8       1331.43       1205.29        70.13 o                         
   9   2   8        293.92        306.71        13.85 o                         
  10   2   8         17.27         14.19        26.88 o                         
  11   2   8         68.10         80.65        14.11 o                         
 -14   3   8          0.63         11.65        16.29 o                         
 -13   3   8        138.25        144.03        16.96 o                         
 -12   3   8        339.03        389.87        17.11 o                         
 -11   3   8       1798.42       1936.63        74.03 o                         
 -10   3   8          2.75         50.36        23.97 o                         
  -9   3   8       1397.41       1357.55        57.30 o                         
  -8   3   8       9181.58       8928.75       445.04 o                         
  -7   3   8       5057.88       5064.53       103.28 o                         
  -6   3   8       2054.44       2108.15        37.44 o                         
  -5   3   8          6.99         27.49        16.08 o                         
  -4   3   8      10347.91      10154.38       175.89 o                         
  -3   3   8       4791.96       4886.46        90.02 o                         
  -2   3   8       5620.60       5605.66       109.59 o                         
  -1   3   8        101.09        234.53        13.80 o                         
   0   3   8       1844.98       1889.51        41.12 o                         
   1   3   8       5500.25       5429.88       178.92 o                         
   2   3   8       4587.82       4611.61       118.38 o                         
   3   3   8          0.80         39.93        12.42 o                         
   4   3   8        132.81        177.25        12.65 o                         
   5   3   8       3130.73       3058.51       222.11 o                         
   6   3   8       1447.31       1380.52        21.93 o                         
   7   3   8        135.83        165.41        14.37 o                         
   8   3   8        114.45        118.09        16.97 o                         
   9   3   8        580.39        556.42        30.59 o                         
  10   3   8         30.41         38.50        16.55 o                         
 -12   4   8         33.16         69.72        21.05 o                         
 -11   4   8        141.51        148.86        18.45 o                         
 -10   4   8        925.13        959.50        44.09 o                         
  -9   4   8       1282.48       1220.49        38.22 o                         
  -8   4   8        231.49        266.81        14.17 o                         
  -7   4   8       1159.86       1216.00        18.99 o                         
  -6   4   8       2273.04       2213.17        50.49 o                         
  -5   4   8       5787.07       6116.48       101.85 o                         
  -4   4   8       2166.50       2151.92        55.29 o                         
  -3   4   8        190.59        224.34        17.69 o                         
  -2   4   8       2897.44       3001.15        73.81 o                         
  -1   4   8       6049.20       5780.11        96.21 o                         
   0   4   8       2898.81       2994.62       102.24 o                         
   1   4   8        881.14        837.05        16.25 o                         
   2   4   8       2186.92       2356.17        68.30 o                         
   3   4   8       3216.02       3187.96        71.33 o                         
   4   4   8       1233.97       1177.31        23.97 o                         
   5   4   8          0.12         23.46        12.25 o                         
   6   4   8        244.34        220.90        20.99 o                         
   7   4   8        370.53        345.55        18.36 o                         
   8   4   8         91.52         84.27        18.58 o                         
 -10   5   8         80.07         85.80        15.40 o                         
  -9   5   8         45.29         73.60        14.84 o                         
  -8   5   8         65.24        105.72        16.19 o                         
  -7   5   8          2.41         28.96        15.80 o                         
  -6   5   8        153.35        198.86        16.99 o                         
  -5   5   8        222.22        264.94        15.43 o                         
  -4   5   8        319.88        363.72        15.87 o                         
  -3   5   8        577.03        612.66        16.83 o                         
  -2   5   8         16.55         59.83        17.48 o                         
  -1   5   8        762.31        788.79        44.15 o                         
   0   5   8        705.35        736.39        32.72 o                         
   1   5   8        520.36        524.56        27.27 o                         
   2   5   8        115.91        105.74        14.46 o                         
   3   5   8          0.02         22.20        11.92 o                         
   4   5   8        282.17        283.65        14.01 o                         
   5   5   8        218.92        180.18        13.94 o                         
   6   5   8        192.68        182.59        16.30 o                         
  -7   6   8         27.15         47.70        19.76 o                         
  -6   6   8        756.93        724.29        18.49 o                         
  -5   6   8         11.84         21.49        16.13 o                         
  -4   6   8         53.11         53.48        16.17 o                         
  -3   6   8         59.79         68.09        14.96 o                         
  -2   6   8        199.92        209.96        15.00 o                         
  -1   6   8        192.59        189.74        17.83 o                         
   0   6   8        803.66        835.06        43.38 o                         
   1   6   8         10.68         34.73        14.53 o                         
   2   6   8          5.24          4.79        14.56 o                         
   3   6   8         39.25         56.40        16.17 o                         
 -15   1   9         27.20         40.34        15.67 o                         
 -14   1   9        426.90        453.15        19.83 o                         
 -13   1   9         12.47         19.91        16.64 o                         
 -12   1   9         72.60         64.72        15.06 o                         
 -11   1   9         36.01         38.98        15.65 o                         
 -10   1   9        363.15        411.37        19.63 o                         
  -9   1   9       1073.53       1074.57        17.05 o                         
  -8   1   9        961.16        897.67        15.87 o                         
  -7   1   9        727.69        736.05        18.59 o                         
  -6   1   9       1587.36       1683.01        23.82 o                         
  -5   1   9        951.97        927.24        19.27 o                         
  -4   1   9        941.90        955.43        22.30 o                         
  -3   1   9        111.66        108.88        27.13 o                         
  -2   1   9      14863.83      13658.18       182.16 o                         
  -1   1   9         96.58        404.36        37.43 o                         
   0   1   9        236.07        330.15        15.68 o                         
   1   1   9       1650.15       1610.97        17.95 o                         
   2   1   9       3484.45       3368.32        52.69 o                         
   3   1   9       1800.31       1736.71        42.53 o                         
   4   1   9       1171.76       1213.06        14.16 o                         
   5   1   9       1438.99       1314.75        33.59 o                         
   6   1   9         46.99         39.21        12.53 o                         
   7   1   9        133.47        146.37        14.34 o                         
   8   1   9        159.96        154.05        13.97 o                         
   9   1   9          0.06          9.23        14.51 o                         
  10   1   9          0.26         10.73        16.47 o                         
  11   1   9          5.92         24.65        16.78 o                         
 -14   2   9        302.03        369.54        31.82 o                         
 -13   2   9        466.88        496.11        17.44 o                         
 -12   2   9        422.86        451.18        25.24 o                         
 -11   2   9       1484.80       1447.63        18.47 o                         
 -10   2   9       1236.85       1144.73        36.47 o                         
  -9   2   9       1506.99       1452.00        29.81 o                         
  -8   2   9       1671.11       1687.83        44.57 o                         
  -7   2   9          1.25         41.89        19.82 o                         
  -6   2   9        116.37        171.76        24.37 o                         
  -5   2   9        904.49        948.47        18.11 o                         
  -4   2   9         66.76         87.79        18.72 o                         
  -3   2   9        751.11        762.12        23.45 o                         
  -2   2   9        144.57        182.89        16.38 o                         
  -1   2   9        529.74        531.42        17.89 o                         
   0   2   9        262.74        211.80        13.09 o                         
   1   2   9          7.88        118.22        13.51 o                         
   2   2   9        605.47        658.40        18.46 o                         
   3   2   9         20.47         28.26        11.58 o                         
   4   2   9        371.29        341.67        11.61 o                         
   5   2   9         36.77         57.59        12.83 o                         
   6   2   9         14.60         11.46        14.93 o                         
   7   2   9         19.27         45.31        15.82 o                         
   8   2   9        399.67        371.18        19.45 o                         
   9   2   9          4.51          4.88        14.05 o                         
  10   2   9          8.60          1.35        16.37 o                         
 -14   3   9          4.87         -2.09        24.14 o                         
 -13   3   9         89.96        106.72        17.33 o                         
 -12   3   9        614.31        593.91        17.15 o                         
 -11   3   9       1446.19       1535.00        35.92 o                         
 -10   3   9        440.38        524.36        90.03 o                         
  -9   3   9         63.95         65.75        20.22 o                         
  -8   3   9       1920.04       1970.71        86.03 o                         
  -7   3   9       2138.22       2118.74        54.35 o                         
  -6   3   9        582.18        720.90        32.94 o                         
  -5   3   9          1.88         84.72        15.34 o                         
  -4   3   9       1095.23       1168.52        16.72 o                         
  -3   3   9        620.56        696.86        37.46 o                         
  -2   3   9          5.33         47.27        26.36 o                         
  -1   3   9         15.62         69.15        17.62 o                         
   0   3   9        135.86        138.87        13.13 o                         
   1   3   9         48.23        129.99        18.97 o                         
   2   3   9        232.81        273.85        14.03 o                         
   3   3   9         75.85        140.22        11.18 o                         
   4   3   9         97.85        143.89        12.48 o                         
   5   3   9        247.22        199.87        12.64 o                         
   6   3   9        194.10        233.93        11.41 o                         
   7   3   9          6.80         33.26        18.31 o                         
   8   3   9          0.08          0.02        20.98 o                         
   9   3   9         55.10         17.60        16.35 o                         
 -12   4   9         91.30         87.95        19.81 o                         
 -11   4   9         16.36         15.15        15.48 o                         
 -10   4   9        388.53        401.33        22.38 o                         
  -9   4   9        269.24        295.20        25.41 o                         
  -8   4   9         36.13         37.38        13.17 o                         
  -7   4   9         46.72         56.98        12.87 o                         
  -6   4   9       2746.87       2767.52        62.35 o                         
  -5   4   9       2871.62       3045.71        97.57 o                         
  -4   4   9       5106.94       5537.59       201.66 o                         
  -3   4   9        284.09        296.97        17.26 o                         
  -2   4   9        497.13        518.10        29.61 o                         
  -1   4   9       1832.52       1894.50        59.94 o                         
   0   4   9       7230.29       7207.58       156.97 o                         
   1   4   9        796.29        848.08        23.37 o                         
   2   4   9         46.40        165.96        20.61 o                         
   3   4   9        894.13        936.42        37.52 o                         
   4   4   9       1098.62       1043.70        18.12 o                         
   5   4   9        285.42        302.26        12.85 o                         
   6   4   9        139.15        165.81        12.91 o                         
   7   4   9        159.89        139.68        26.49 o                         
   8   4   9        175.35        129.38        19.35 o                         
 -10   5   9        319.72        357.19        15.99 o                         
  -9   5   9        103.80         69.72        16.43 o                         
  -8   5   9        460.55        394.46        19.02 o                         
  -7   5   9       1656.94       1675.84        61.34 o                         
  -6   5   9        404.33        454.24        35.72 o                         
  -5   5   9         26.59         42.04        16.07 o                         
  -4   5   9        344.05        395.86        29.54 o                         
  -3   5   9       2431.61       2390.35       104.22 o                         
  -2   5   9       1222.49       1296.68        74.37 o                         
  -1   5   9        447.14        520.46        23.87 o                         
   0   5   9        184.29        188.98        14.66 o                         
   1   5   9        554.15        593.20        16.65 o                         
   2   5   9        822.83        756.58        28.17 o                         
   3   5   9        569.38        524.39        23.49 o                         
   4   5   9         46.98         38.95        12.88 o                         
   5   5   9        394.05        333.31        14.67 o                         
   6   5   9       1109.62        947.05        64.50 o                         
  -6   6   9        312.51        278.76        16.16 o                         
  -5   6   9        361.93        376.72        17.24 o                         
  -4   6   9         26.14         -6.85        16.73 o                         
  -3   6   9         42.97         41.79        16.46 o                         
  -2   6   9        210.52        218.05        21.40 o                         
  -1   6   9         13.59         41.11        18.27 o                         
   0   6   9          4.29         22.48        16.15 o                         
   1   6   9         78.38         74.35        15.27 o                         
   2   6   9        473.51        467.88        23.14 o                         
 -15   0  10        145.85        157.18        23.85 o                         
 -14   0  10         18.39         26.62        22.76 o                         
 -13   0  10        124.13        195.57        22.09 o                         
 -12   0  10         42.20         39.73        21.95 o                         
 -11   0  10         19.78         12.23        21.50 o                         
 -10   0  10       2710.38       2555.76        29.94 o                         
  -9   0  10        894.60        859.30        23.15 o                         
  -8   0  10       1365.31       1090.64       107.29 o                         
  -7   0  10         82.14        185.79        22.82 o                         
  -6   0  10       9445.84       8813.50        74.37 o                         
  -5   0  10      10803.30      10738.38        88.47 o                         
  -4   0  10      13864.78      13920.88       120.28 o                         
  -3   0  10        225.71        387.59        25.79 o                         
  -2   0  10         45.53        515.12        67.19 o                         
  -1   0  10       7615.64       8381.21       181.60 o                         
   0   0  10      15474.85      15893.88       159.83 o                         
   1   0  10       2801.14       2747.60       107.74 o                         
   2   0  10       2913.58       2624.44        60.71 o                         
   3   0  10       3148.79       3188.66        69.20 o                         
   4   0  10       6160.23       5275.42       210.77 o                         
   5   0  10       6638.26       6322.62       124.05 o                         
   6   0  10        662.03        825.98        20.10 o                         
   7   0  10        750.35        569.37        30.50 o                         
   8   0  10        563.72        419.39        25.62 o                         
   9   0  10       1292.99       1129.52        47.74 o                         
  10   0  10          3.87          8.46        23.65 o                         
 -15   1  10        227.15        228.95        17.19 o                         
 -14   1  10        664.76        692.32        26.22 o                         
 -13   1  10         18.99         38.09        16.41 o                         
 -12   1  10        999.28       1002.77        21.89 o                         
 -11   1  10       2381.36       2269.82        60.79 o                         
 -10   1  10       2249.72       2600.20       353.58 o                         
  -9   1  10          2.75         38.29        15.24 o                         
  -8   1  10        972.69        971.61        23.93 o                         
  -7   1  10      14487.83      13635.27        56.51 o                         
  -6   1  10      11393.23      11298.93       121.94 o                         
  -5   1  10        853.20        849.64        35.11 o                         
  -4   1  10        739.30        777.75        19.01 o                         
  -3   1  10      13931.87      13660.49        87.30 o                         
  -2   1  10       8523.46       8813.71       254.36 o                         
  -1   1  10       2495.56       2382.45       136.45 o                         
   0   1  10        807.53       1199.01        25.78 o                         
   1   1  10       5762.42       5896.35        33.47 o                         
   2   1  10       2814.46       2684.21        68.62 o                         
   3   1  10       1437.44       1346.24        14.13 o                         
   4   1  10        721.73        579.25        35.08 o                         
   5   1  10        640.66        598.71        55.55 o                         
   6   1  10       1202.36       1067.32        17.13 o                         
   7   1  10        760.94        736.23        19.23 o                         
   8   1  10         21.59         29.72        16.90 o                         
   9   1  10        186.68        115.94        17.11 o                         
  10   1  10        595.46        475.90        18.18 o                         
 -14   2  10       1468.84       1468.04        36.21 o                         
 -13   2  10       1958.98       2078.28        90.13 o                         
 -12   2  10       2942.05       2968.15        95.33 o                         
 -11   2  10         35.39         85.41        16.56 o                         
 -10   2  10        851.13        803.39        20.64 o                         
  -9   2  10       9712.83       8903.64       215.00 o                         
  -8   2  10       9952.68       9483.41       429.10 o                         
  -7   2  10        493.34        506.87        17.36 o                         
  -6   2  10       1008.24        996.66        17.50 o                         
  -5   2  10       9135.11       9022.99        65.20 o                         
  -4   2  10       6352.20       6110.93        46.66 o                         
  -3   2  10       2188.76       2188.98        32.28 o                         
  -2   2  10       2484.80       2566.77        29.65 o                         
  -1   2  10       6541.01       6539.54        44.39 o                         
   0   2  10       1228.65       1163.83        31.79 o                         
   1   2  10        178.67        235.46        13.05 o                         
   2   2  10       1049.81       1098.45        35.58 o                         
   3   2  10       1649.73       1454.02        39.01 o                         
   4   2  10       1172.04       1032.14        36.27 o                         
   5   2  10         43.04         89.79        13.03 o                         
   6   2  10        396.99        315.06        25.09 o                         
   7   2  10        636.50        525.45        27.67 o                         
   8   2  10        541.33        481.99        34.99 o                         
   9   2  10        103.11         56.43        13.11 o                         
  10   2  10          2.32        -20.95        24.92 o                         
 -13   3  10         10.14         15.05        16.40 o                         
 -12   3  10        296.50        239.12        21.19 o                         
 -11   3  10        908.61        909.13        28.21 o                         
 -10   3  10        665.51        607.76        36.85 o                         
  -9   3  10        260.08        258.90        16.46 o                         
  -8   3  10       1884.95       1826.33        63.00 o                         
  -7   3  10        355.36        418.89        17.71 o                         
  -6   3  10       2537.94       2444.93        59.43 o                         
  -5   3  10         40.65        126.29        17.23 o                         
  -4   3  10       3233.71       3104.23        61.62 o                         
  -3   3  10       2804.02       2632.27        32.13 o                         
  -2   3  10       5342.49       5090.36        36.14 o                         
  -1   3  10        271.30        353.16        29.14 o                         
   0   3  10        180.22        190.66        13.45 o                         
   1   3  10       2954.04       2994.77       126.84 o                         
   2   3  10       3364.06       3111.41        83.68 o                         
   3   3  10       1897.91       1700.77        47.83 o                         
   4   3  10        895.95        965.98        28.95 o                         
   5   3  10        756.69        732.44        42.23 o                         
   6   3  10        837.06        688.33        36.03 o                         
   7   3  10        963.31        875.35        54.13 o                         
   8   3  10         49.94        119.96        39.79 o                         
   9   3  10         54.46         27.84        15.60 o                         
 -12   4  10        226.87        236.69        18.80 o                         
 -11   4  10          2.73          0.96        17.68 o                         
 -10   4  10         59.63         57.79        19.28 o                         
  -9   4  10        536.60        435.09        16.96 o                         
  -8   4  10        446.42        464.03        18.30 o                         
  -7   4  10        115.35        187.16        23.51 o                         
  -6   4  10        133.51        223.22        32.15 o                         
  -5   4  10       2859.71       2700.44       107.92 o                         
  -4   4  10       1914.42       1987.08        62.10 o                         
  -3   4  10        377.34        344.38        53.24 o                         
  -2   4  10        106.12        122.29        14.23 o                         
  -1   4  10       1596.31       1588.67        48.70 o                         
   0   4  10       3105.75       3217.35       161.10 o                         
   1   4  10       1787.64       1831.84        63.51 o                         
   2   4  10         39.29        135.42        37.41 o                         
   3   4  10        440.41        431.83        15.00 o                         
   4   4  10        569.42        536.80        17.40 o                         
   5   4  10        599.54        607.08        41.29 o                         
   6   4  10        124.77        129.01        12.88 o                         
   7   4  10         46.46         49.65        15.30 o                         
 -10   5  10       1133.89       1109.55        45.32 o                         
  -9   5  10        156.60        135.98        15.20 o                         
  -8   5  10        252.01        201.21        16.24 o                         
  -7   5  10       2623.87       2711.88        88.43 o                         
  -6   5  10       1650.41       1544.17        81.56 o                         
  -5   5  10        634.31        655.81        19.19 o                         
  -4   5  10         45.49         83.17        13.47 o                         
  -3   5  10        988.96        941.20       111.87 o                         
  -2   5  10        335.40        350.01        51.76 o                         
  -1   5  10         15.06         32.72        16.54 o                         
   0   5  10        317.83        389.88        24.52 o                         
   1   5  10         70.11         43.22        15.03 o                         
   2   5  10        148.05        158.56        16.59 o                         
   3   5  10         78.16         81.36        15.26 o                         
   4   5  10        224.99        188.82        14.83 o                         
   5   5  10        258.16        197.12        14.63 o                         
  -5   6  10        126.11        115.52        16.34 o                         
  -4   6  10        434.94        495.79        18.25 o                         
  -3   6  10         34.55         38.23        17.34 o                         
  -2   6  10        134.01        132.90        19.44 o                         
  -1   6  10        186.83        204.54        19.65 o                         
   0   6  10        146.42        138.42        17.29 o                         
   1   6  10         48.68         63.47        23.03 o                         
 -15   1  11        200.17        227.29        27.80 o                         
 -14   1  11         20.29         27.09        16.83 o                         
 -13   1  11        193.43        183.64        16.11 o                         
 -12   1  11        111.01        112.18        16.13 o                         
 -11   1  11        751.56        688.18        18.08 o                         
 -10   1  11        497.27        413.01        16.36 o                         
  -9   1  11          6.46         10.55        15.52 o                         
  -8   1  11        741.33        714.27        21.86 o                         
  -7   1  11       1659.50       1506.71        19.06 o                         
  -6   1  11        664.38        852.22        58.07 o                         
  -5   1  11       1719.75       1644.74        43.29 o                         
  -4   1  11        345.78        303.95        16.99 o                         
  -3   1  11         25.34         54.38        21.10 o                         
  -2   1  11        874.44        796.34        36.06 o                         
  -1   1  11        160.10        142.92        16.87 o                         
   0   1  11          2.42          2.24        13.64 o                         
   1   1  11        443.28        549.92        14.49 o                         
   2   1  11        146.98        126.99        12.05 o                         
   3   1  11        515.62        521.73        16.01 o                         
   4   1  11        321.32        257.20        12.12 o                         
   5   1  11          5.73         14.47        12.22 o                         
   6   1  11          8.91          9.17        11.91 o                         
   7   1  11        232.94        190.67        16.64 o                         
   8   1  11        582.87        437.88        18.88 o                         
   9   1  11        137.10        114.75        17.26 o                         
 -14   2  11         12.59         27.53        16.70 o                         
 -13   2  11        369.55        344.90        17.36 o                         
 -12   2  11        952.00       1145.96       145.35 o                         
 -11   2  11         22.69         44.15        15.04 o                         
 -10   2  11         79.12         50.83        19.92 o                         
  -9   2  11        473.65        461.36        23.28 o                         
  -8   2  11        593.02        720.76        16.53 o                         
  -7   2  11       1340.14       1245.86        23.57 o                         
  -6   2  11          6.66         84.17        16.58 o                         
  -5   2  11       1931.69       1796.91       465.14 o                         
  -4   2  11        616.35        693.38        20.15 o                         
  -3   2  11       3472.59       3341.44        36.98 o                         
  -2   2  11         66.79        132.67        15.46 o                         
  -1   2  11         10.77         53.63        15.05 o                         
   0   2  11         18.38         21.81        13.97 o                         
   1   2  11        411.31        337.82        14.21 o                         
   2   2  11        100.39        205.64        12.47 o                         
   3   2  11         23.38         59.33        12.62 o                         
   4   2  11        609.74        530.44        15.97 o                         
   5   2  11          1.00         17.82        11.13 o                         
   6   2  11         13.45         31.40        14.19 o                         
   7   2  11         31.18         47.46        14.50 o                         
   8   2  11        177.43        168.79        16.63 o                         
   9   2  11          2.05          5.55        16.65 o                         
 -13   3  11        118.34        119.81        20.70 o                         
 -12   3  11        131.37        113.52        19.78 o                         
 -11   3  11       1245.43       1074.53        33.11 o                         
 -10   3  11       1210.27       1135.96        37.73 o                         
  -9   3  11       1107.37       1134.49        38.31 o                         
  -8   3  11        163.93        150.33        16.26 o                         
  -7   3  11       2860.12       2804.39        86.94 o                         
  -6   3  11       3624.07       3616.22        61.08 o                         
  -5   3  11       1579.00       1571.78        22.32 o                         
  -4   3  11        178.01        252.04        16.17 o                         
  -3   3  11         72.89        102.13        19.40 o                         
  -2   3  11       3264.60       2915.08        79.72 o                         
  -1   3  11       2560.01       2604.84        80.14 o                         
   0   3  11         28.92        115.76        18.19 o                         
   1   3  11        190.22        171.98        14.11 o                         
   2   3  11        270.83        331.15        16.22 o                         
   3   3  11          5.84         38.67        11.78 o                         
   4   3  11         12.01         40.23        14.79 o                         
   5   3  11        177.21        135.54        17.18 o                         
   6   3  11        160.15        184.77        14.96 o                         
   7   3  11          2.95          5.51        14.36 o                         
   8   3  11         49.50          9.98        16.72 o                         
 -12   4  11         31.60          9.60        15.78 o                         
 -11   4  11         57.30         74.16        16.98 o                         
 -10   4  11        262.56        277.24        16.62 o                         
  -9   4  11         24.45         20.19        16.58 o                         
  -8   4  11         48.82         69.20        15.07 o                         
  -7   4  11        103.84         97.77        14.77 o                         
  -6   4  11        104.19        154.77        15.77 o                         
  -5   4  11        619.22        632.87        23.74 o                         
  -4   4  11       1971.32       1901.11        61.29 o                         
  -3   4  11          0.51         91.77        20.76 o                         
  -2   4  11        125.06        170.01        31.53 o                         
  -1   4  11        690.65        729.95        31.38 o                         
   0   4  11       1825.47       1732.06        79.25 o                         
   1   4  11        445.64        422.68        30.43 o                         
   2   4  11        157.16        211.29        36.51 o                         
   3   4  11         54.84        118.95        25.72 o                         
   4   4  11        148.30        152.30        15.91 o                         
   5   4  11        395.58        367.68        28.83 o                         
   6   4  11        282.46        297.40        15.68 o                         
  -9   5  11          1.73          9.53        15.10 o                         
  -8   5  11         44.46         18.64        15.01 o                         
  -7   5  11        670.56        606.07        36.84 o                         
  -6   5  11        178.73        179.47        16.73 o                         
  -5   5  11        345.94        347.49        16.17 o                         
  -4   5  11         58.69        101.24        18.67 o                         
  -3   5  11        941.29        997.63       138.23 o                         
  -2   5  11        700.32        698.92        23.82 o                         
  -1   5  11        889.64        883.52        77.24 o                         
   0   5  11         28.59         26.71        14.40 o                         
   1   5  11         25.40         41.36        17.15 o                         
   2   5  11        959.66        917.14        74.74 o                         
   3   5  11        932.63        779.59        30.85 o                         
   4   5  11        169.41        124.22        15.08 o                         
  -4   6  11       2090.91       2178.24        31.07 o                         
  -3   6  11       1365.15       1157.51        31.94 o                         
  -2   6  11         30.16         64.78        21.47 o                         
  -1   6  11        393.01        326.56        24.46 o                         
 -15   0  12        755.63        812.80        75.75 o                         
 -14   0  12        870.58        807.60        32.53 o                         
 -13   0  12       3097.62       2885.64        91.31 o                         
 -12   0  12       2126.10       1961.26        60.06 o                         
 -11   0  12        897.92        815.40        23.82 o                         
 -10   0  12        337.41        301.11        24.14 o                         
  -9   0  12        242.36        327.70        23.09 o                         
  -8   0  12       5375.97       5018.05        59.45 o                         
  -7   0  12         51.74        178.88        32.02 o                         
  -6   0  12        912.99        893.38        38.10 o                         
  -5   0  12       1783.36       1916.70        79.46 o                         
  -4   0  12       2856.43       2948.89        42.36 o                         
  -3   0  12        598.42        661.61        35.76 o                         
  -2   0  12       1536.04       1695.34        41.15 o                         
  -1   0  12       4744.30       5707.01        46.93 o                         
   0   0  12       5579.94       5744.67        41.25 o                         
   1   0  12       1979.36       2076.51        76.00 o                         
   2   0  12        699.88        818.66        26.39 o                         
   3   0  12        644.90        634.30        60.95 o                         
   4   0  12       1406.03       1364.39        76.60 o                         
   5   0  12       2389.93       2272.29        32.54 o                         
   6   0  12        139.08        205.47        31.73 o                         
   7   0  12          6.80         65.19        35.02 o                         
   8   0  12         46.90         41.76        23.43 o                         
   9   0  12        423.23        342.38        25.39 o                         
 -14   1  12       1179.62       1169.58        38.49 o                         
 -13   1  12        228.50        202.79        15.63 o                         
 -12   1  12         65.33         70.24        15.81 o                         
 -11   1  12       2481.47       2216.87        41.18 o                         
 -10   1  12       3731.13       3474.89        43.16 o                         
  -9   1  12       1470.75       1252.82        22.72 o                         
  -8   1  12        471.45        532.93        21.37 o                         
  -7   1  12       4030.50       4125.39       141.12 o                         
  -6   1  12       7645.85       7142.19       106.63 o                         
  -5   1  12       7903.32       7798.16       153.57 o                         
  -4   1  12        829.28        883.70        20.14 o                         
  -3   1  12       3761.52       4164.73       131.60 o                         
  -2   1  12      10365.21      11752.67       110.10 o                         
  -1   1  12       8263.00       8205.42       120.94 o                         
   0   1  12        643.87        785.51        18.48 o                         
   1   1  12        104.71        230.97        13.51 o                         
   2   1  12       2371.06       2255.77        40.37 o                         
   3   1  12       2565.08       2224.97        69.91 o                         
   4   1  12        506.77        604.33        13.48 o                         
   5   1  12         49.41        103.54        16.16 o                         
   6   1  12        343.79        300.00        30.12 o                         
   7   1  12        465.77        396.93        15.52 o                         
   8   1  12        139.46        199.40        32.77 o                         
   9   1  12          0.91         21.64        17.32 o                         
 -14   2  12         35.57         38.63        16.86 o                         
 -13   2  12        492.79        430.90        24.71 o                         
 -12   2  12       1815.02       1642.39        20.05 o                         
 -11   2  12        529.79        478.98        19.35 o                         
 -10   2  12          1.56         48.39        20.28 o                         
  -9   2  12       2664.28       2451.71        47.11 o                         
  -8   2  12       5411.25       5084.39        51.57 o                         
  -7   2  12       5320.19       4982.06        33.14 o                         
  -6   2  12       1130.52       1121.31        32.95 o                         
  -5   2  12       3168.92       3270.23        26.93 o                         
  -4   2  12      11473.49      11324.09       154.38 o                         
  -3   2  12      11918.26      12221.26        79.81 o                         
  -2   2  12       1957.43       1987.28        19.64 o                         
  -1   2  12        910.79        980.39        48.36 o                         
   0   2  12       5243.98       5512.38       106.75 o                         
   1   2  12       7725.75       7304.09       231.95 o                         
   2   2  12        628.97        684.24        27.84 o                         
   3   2  12         89.96        125.66        15.28 o                         
   4   2  12        868.29        806.42        31.99 o                         
   5   2  12        442.34        371.05        24.17 o                         
   6   2  12        223.91        283.24        14.88 o                         
   7   2  12         37.69         38.59        14.63 o                         
   8   2  12        214.66        183.13        23.23 o                         
 -13   3  12        462.18        427.01        23.05 o                         
 -12   3  12        135.70        152.69        21.22 o                         
 -11   3  12        192.14        158.08        16.68 o                         
 -10   3  12       1219.27       1229.05        29.60 o                         
  -9   3  12        233.83        194.21        16.46 o                         
  -8   3  12        509.35        509.60        18.37 o                         
  -7   3  12         65.81         60.29        18.49 o                         
  -6   3  12       2029.77       2014.85        34.15 o                         
  -5   3  12        178.04        173.16        31.25 o                         
  -4   3  12        121.54        120.44        14.54 o                         
  -3   3  12       1762.51       1836.80       104.70 o                         
  -2   3  12       1829.44       1852.36        65.03 o                         
  -1   3  12        435.24        518.61        42.11 o                         
   0   3  12        225.29        253.84        18.68 o                         
   1   3  12       2175.04       2259.86       140.56 o                         
   2   3  12       2205.26       1968.65       114.89 o                         
   3   3  12       1686.31       1603.10        59.66 o                         
   4   3  12        339.32        337.22        15.10 o                         
   5   3  12        135.27        167.66        14.74 o                         
   6   3  12        250.15        178.60        13.88 o                         
   7   3  12        400.54        332.73        27.16 o                         
 -11   4  12         65.58         51.97        16.86 o                         
 -10   4  12          2.09          9.98        15.29 o                         
  -9   4  12        683.22        657.65        27.96 o                         
  -8   4  12        366.67        347.09        15.13 o                         
  -7   4  12        220.94        170.30        17.27 o                         
  -6   4  12          2.43         14.20        16.82 o                         
  -5   4  12        490.86        547.84        24.21 o                         
  -4   4  12        495.58        468.32        43.87 o                         
  -3   4  12        555.08        599.36        37.80 o                         
  -2   4  12        266.45        378.81        21.34 o                         
  -1   4  12        700.27        664.36        50.31 o                         
   0   4  12       1232.69       1176.31        77.20 o                         
   1   4  12        185.32        165.87        15.20 o                         
   2   4  12         14.62         30.81        16.62 o                         
   3   4  12        214.66        198.91        25.12 o                         
   4   4  12        562.45        470.28        17.61 o                         
   5   4  12        388.69        315.69        16.54 o                         
  -9   5  12        650.79        600.74        29.98 o                         
  -8   5  12         79.76         87.13        17.42 o                         
  -7   5  12        721.83        765.83        40.68 o                         
  -6   5  12       1551.58       1480.74        53.74 o                         
  -5   5  12       1991.67       2120.00        96.69 o                         
  -4   5  12        568.37        566.26        27.77 o                         
  -3   5  12         34.84         42.98        25.68 o                         
  -2   5  12       1167.46       1234.26       160.25 o                         
  -1   5  12       1552.45       1553.93       110.38 o                         
   0   5  12        177.59        182.33        25.64 o                         
   1   5  12         17.05         20.60        16.11 o                         
   2   5  12        434.13        491.50        43.16 o                         
   3   5  12         77.73         76.08        15.76 o                         
 -14   1  13        296.22        258.86        20.45 o                         
 -13   1  13        863.88        832.95        31.23 o                         
 -12   1  13         30.22         44.19        31.84 o                         
 -11   1  13          2.66         37.78        17.94 o                         
 -10   1  13        203.95        205.38        21.56 o                         
  -9   1  13         90.96        103.58        22.72 o                         
  -8   1  13          0.09         11.67        24.76 o                         
  -7   1  13        316.05        349.40        17.94 o                         
  -6   1  13        366.41        363.52        18.06 o                         
  -5   1  13        574.76        680.60        69.64 o                         
  -4   1  13        813.82        807.52        22.15 o                         
  -3   1  13       1304.40       1367.12        44.72 o                         
  -2   1  13        575.10        564.32        18.95 o                         
  -1   1  13         46.15         61.10        14.57 o                         
   0   1  13        348.19        415.42        24.77 o                         
   1   1  13       1977.54       2057.14        31.63 o                         
   2   1  13         25.96         32.27        11.89 o                         
   3   1  13          8.00          5.15        12.25 o                         
   4   1  13          4.49        -12.23        12.23 o                         
   5   1  13         14.81         24.46        12.79 o                         
   6   1  13          6.52         -3.76        11.78 o                         
   7   1  13         38.45         43.04        14.45 o                         
   8   1  13          0.95         30.94        17.49 o                         
 -14   2  13         13.92          5.49        27.30 o                         
 -13   2  13         78.97         68.10        20.23 o                         
 -12   2  13         86.98        101.88        20.40 o                         
 -11   2  13          4.90         15.03        18.54 o                         
 -10   2  13         19.38         30.87        16.20 o                         
  -9   2  13        526.37        519.08        17.40 o                         
  -8   2  13        117.09        122.44        15.48 o                         
  -7   2  13        853.27        947.01        19.43 o                         
  -6   2  13        183.64        285.39        19.76 o                         
  -5   2  13        233.75        401.65        52.66 o                         
  -4   2  13         31.14         90.03        18.71 o                         
  -3   2  13       2165.57       2209.21        32.72 o                         
  -2   2  13        202.49        245.02        21.68 o                         
  -1   2  13        281.54        360.16        16.76 o                         
   0   2  13        455.69        582.90        28.11 o                         
   1   2  13       1722.97       1606.50        69.57 o                         
   2   2  13       1869.50       1858.36       100.68 o                         
   3   2  13        698.76        687.78        35.72 o                         
   4   2  13        288.19        284.13        17.44 o                         
   5   2  13          9.27         21.97        11.85 o                         
   6   2  13        107.12        102.88        14.69 o                         
   7   2  13          7.38         14.53        17.42 o                         
 -13   3  13          4.81         13.76        31.83 o                         
 -12   3  13         77.12         97.66        16.74 o                         
 -11   3  13        256.98        210.58        16.88 o                         
 -10   3  13        100.91        129.64        16.56 o                         
  -9   3  13        397.71        450.27        16.39 o                         
  -8   3  13        129.91         98.09        19.44 o                         
  -7   3  13        125.44        176.80        20.29 o                         
  -6   3  13        435.61        529.26        19.86 o                         
  -5   3  13       1896.50       1990.16        41.28 o                         
  -4   3  13       1124.32       1133.24        39.38 o                         
  -3   3  13        165.00        255.06        40.92 o                         
  -2   3  13       1846.65       1905.32        20.76 o                         
  -1   3  13       2483.11       2598.43       107.32 o                         
   0   3  13       1127.63       1045.06        54.14 o                         
   1   3  13        174.09        188.76        14.15 o                         
   2   3  13        275.76        303.49        13.05 o                         
   3   3  13        755.63        667.50        42.26 o                         
   4   3  13        721.45        619.58        41.98 o                         
   5   3  13        203.17        232.33        15.72 o                         
   6   3  13          2.89        -11.68        14.50 o                         
 -11   4  13       1477.43       1308.85        42.85 o                         
 -10   4  13        108.42        107.90        17.44 o                         
  -9   4  13         68.81         57.44        17.72 o                         
  -8   4  13        829.71        813.96        17.29 o                         
  -7   4  13        326.75        352.62        15.85 o                         
  -6   4  13        180.93        188.82        17.11 o                         
  -5   4  13         31.87         34.36        16.04 o                         
  -4   4  13        672.36        700.23        17.59 o                         
  -3   4  13         18.40         14.03        20.71 o                         
  -2   4  13          6.90         49.89        14.33 o                         
  -1   4  13        417.28        467.41        45.64 o                         
   0   4  13        495.63        492.49        38.29 o                         
   1   4  13        162.86        157.92        26.69 o                         
   2   4  13          1.87         10.89        12.18 o                         
   3   4  13        171.52        178.77        15.64 o                         
   4   4  13        375.31        293.85        27.31 o                         
   5   4  13        567.54        415.15        26.36 o                         
  -8   5  13         52.33         60.22        18.37 o                         
  -7   5  13        281.79        284.19        15.63 o                         
  -6   5  13        377.16        385.34        27.57 o                         
  -5   5  13        712.18        705.15        30.03 o                         
  -4   5  13          1.82         18.69        16.59 o                         
  -3   5  13          0.11         -7.06        20.16 o                         
  -2   5  13         94.44         76.84        18.07 o                         
  -1   5  13        642.37        600.25        27.59 o                         
   0   5  13        140.26        152.28        42.39 o                         
   1   5  13          1.87         61.22        17.63 o                         
 -14   0  14         72.40         59.50        43.28 o                         
 -13   0  14        286.99        226.82        23.04 o                         
 -12   0  14       5130.36       4823.35       161.61 o                         
 -11   0  14       6633.82       5946.13       125.67 o                         
 -10   0  14       2710.38       2307.77        51.07 o                         
  -9   0  14         96.41        152.46        44.09 o                         
  -8   0  14       6735.12       6978.80       193.39 o                         
  -7   0  14       3678.85       3557.33       171.82 o                         
  -6   0  14       5070.03       5316.19        44.09 o                         
  -5   0  14        319.18        344.07        26.66 o                         
  -4   0  14        876.64        830.73        35.67 o                         
  -3   0  14        330.36        452.11        37.62 o                         
  -2   0  14       1610.95       1695.90        30.71 o                         
  -1   0  14       1659.39       2012.84        72.19 o                         
   0   0  14       1652.48       1753.18        37.14 o                         
   1   0  14       3486.95       3415.86       112.78 o                         
   2   0  14        799.84        889.58        29.40 o                         
   3   0  14        627.46        539.88        38.72 o                         
   4   0  14       1110.58        912.72        88.28 o                         
   5   0  14       2294.63       1881.16        69.16 o                         
   6   0  14        200.02        180.80        37.92 o                         
   7   0  14         99.83        145.28        28.11 o                         
 -14   1  14        825.37        745.94        22.24 o                         
 -13   1  14       1100.83        973.13        26.56 o                         
 -12   1  14        445.27        404.89        22.86 o                         
 -11   1  14        720.28        691.90        23.42 o                         
 -10   1  14       2843.59       2591.53        40.95 o                         
  -9   1  14       3725.98       3591.02        70.97 o                         
  -8   1  14       1328.59       1179.79        19.09 o                         
  -7   1  14        290.23        240.59        18.16 o                         
  -6   1  14       2127.38       2427.90        79.02 o                         
  -5   1  14       3486.65       3636.26       112.91 o                         
  -4   1  14       1928.13       2107.50        30.49 o                         
  -3   1  14         16.86        114.72        24.42 o                         
  -2   1  14       2055.27       2497.79        64.00 o                         
  -1   1  14       3223.81       3208.84        51.41 o                         
   0   1  14       1306.45       1430.41        31.21 o                         
   1   1  14        262.72        352.24        19.94 o                         
   2   1  14        548.93        492.48        27.57 o                         
   3   1  14       2259.27       2012.79        95.81 o                         
   4   1  14       1835.36       1741.70        76.63 o                         
   5   1  14        173.80        192.30        20.17 o                         
   6   1  14         51.63         26.26        12.68 o                         
   7   1  14        221.88        190.23        15.10 o                         
 -13   2  14        197.52        222.41        21.75 o                         
 -12   2  14        662.24        546.79        22.42 o                         
 -11   2  14        283.04        267.95        29.61 o                         
 -10   2  14          3.41         13.20        16.73 o                         
  -9   2  14        514.09        494.52        23.04 o                         
  -8   2  14       1652.00       1575.56        23.49 o                         
  -7   2  14       3875.04       3833.14       101.10 o                         
  -6   2  14        407.80        579.68        21.71 o                         
  -5   2  14        375.11        338.85        19.78 o                         
  -4   2  14       2568.31       2794.35       194.36 o                         
  -3   2  14       5116.39       5509.91       147.16 o                         
  -2   2  14       3802.08       3903.34        59.47 o                         
  -1   2  14       1060.31        993.56        17.55 o                         
   0   2  14        626.22        789.20        27.62 o                         
   1   2  14       2001.46       1980.52        90.02 o                         
   2   2  14       2674.15       2607.64       139.50 o                         
   3   2  14        815.86        725.67        44.12 o                         
   4   2  14         16.23         24.41        12.95 o                         
   5   2  14        414.12        298.21        29.11 o                         
   6   2  14        790.31        686.91        34.86 o                         
 -12   3  14        185.86        182.71        16.20 o                         
 -11   3  14          0.65         -8.77        16.60 o                         
 -10   3  14       3208.55       2965.52        44.02 o                         
  -9   3  14       2248.29       2071.72        23.67 o                         
  -8   3  14        406.10        427.37        20.41 o                         
  -7   3  14          3.16         55.99        43.46 o                         
  -6   3  14       2268.32       2378.31        24.43 o                         
  -5   3  14       1747.84       1754.72        64.10 o                         
  -4   3  14       1795.25       1704.48        66.45 o                         
  -3   3  14         37.15         99.65        39.12 o                         
  -2   3  14        344.16        404.86        18.08 o                         
  -1   3  14       1698.36       1828.83       108.88 o                         
   0   3  14       2021.11       1834.42        85.64 o                         
   1   3  14         36.97         67.60        15.51 o                         
   2   3  14        336.04        326.60        14.81 o                         
   3   3  14        825.55        742.00        48.70 o                         
   4   3  14        134.66        119.18        13.07 o                         
   5   3  14         30.77         43.19        15.12 o                         
 -10   4  14        478.46        417.08        17.87 o                         
  -9   4  14        363.65        332.85        27.00 o                         
  -8   4  14        948.16        918.23        21.28 o                         
  -7   4  14       1516.78       1524.22        20.26 o                         
  -6   4  14        456.29        435.33        21.46 o                         
  -5   4  14         31.22         49.32        16.30 o                         
  -4   4  14       1362.73       1461.81        58.64 o                         
  -3   4  14       1593.43       1528.70       174.92 o                         
  -2   4  14        114.34        132.94        15.93 o                         
  -1   4  14         13.37         21.55        28.97 o                         
   0   4  14        439.05        391.51        52.99 o                         
   1   4  14        569.21        505.31        68.71 o                         
   2   4  14        210.87        204.51        16.24 o                         
   3   4  14          2.99         40.41        15.72 o                         
  -6   5  14        564.59        527.48        18.79 o                         
  -5   5  14        772.92        810.06        17.63 o                         
  -4   5  14         84.11         63.92        17.31 o                         
  -3   5  14          3.30         22.97        20.56 o                         
  -2   5  14        575.90        663.31       107.80 o                         
  -1   5  14        686.43        579.21        28.72 o                         
   0   5  14        668.35        652.22        70.87 o                         
 -13   1  15        504.13        469.88        22.83 o                         
 -12   1  15         35.25         54.74        22.52 o                         
 -11   1  15        229.30        233.78        19.78 o                         
 -10   1  15        479.09        488.51        19.97 o                         
  -9   1  15       1573.09       1403.59        20.30 o                         
  -8   1  15       3828.81       3973.15       106.20 o                         
  -7   1  15        611.67        679.33        20.08 o                         
  -6   1  15        329.52        359.49        18.67 o                         
  -5   1  15        884.49       1017.19        20.44 o                         
  -4   1  15       2256.05       2404.47        28.88 o                         
  -3   1  15        448.68        430.21        25.81 o                         
  -2   1  15        555.88        668.30        60.81 o                         
  -1   1  15         28.96         24.62        15.14 o                         
   0   1  15        294.40        323.14        20.02 o                         
   1   1  15        109.11        159.22        13.96 o                         
   2   1  15          2.20         21.34        11.90 o                         
   3   1  15         23.89         31.28        12.57 o                         
   4   1  15          1.31          2.68        12.24 o                         
   5   1  15         89.30         51.59        19.94 o                         
   6   1  15        240.93        192.67        15.61 o                         
 -13   2  15         94.98         89.00        15.98 o                         
 -12   2  15         37.80         23.67        17.79 o                         
 -11   2  15        170.74        158.86        17.16 o                         
 -10   2  15          8.26         62.43        19.83 o                         
  -9   2  15        544.45        512.89        18.31 o                         
  -8   2  15        241.79        243.65        19.48 o                         
  -7   2  15       1269.06       1295.20        27.73 o                         
  -6   2  15         35.83        121.08        20.37 o                         
  -5   2  15        294.20        372.78        20.56 o                         
  -4   2  15        101.92        145.88        19.30 o                         
  -3   2  15        580.89        589.44        75.96 o                         
  -2   2  15        706.40        782.52        41.02 o                         
  -1   2  15        549.48        672.35        16.89 o                         
   0   2  15         61.72         75.66        16.73 o                         
   1   2  15          2.25         13.32        14.40 o                         
   2   2  15        178.66        197.78        12.21 o                         
   3   2  15         71.16         80.39        12.83 o                         
   4   2  15         19.91         13.86        12.55 o                         
   5   2  15          0.85         30.02        13.15 o                         
 -11   3  15        132.21        149.31        26.50 o                         
 -10   3  15         71.71        110.22        27.30 o                         
  -9   3  15        121.84        121.74        19.83 o                         
  -8   3  15         89.45         95.97        21.15 o                         
  -7   3  15          0.04          8.16        32.02 o                         
  -6   3  15        456.69        500.49        21.27 o                         
  -5   3  15        813.67        901.82        21.04 o                         
  -4   3  15         80.16        108.89        25.02 o                         
  -3   3  15          9.42         27.05        19.21 o                         
  -2   3  15         63.14         67.35        14.61 o                         
  -1   3  15        117.89        130.35        15.40 o                         
   0   3  15        445.91        438.19        20.24 o                         
   1   3  15        603.75        559.56        40.25 o                         
   2   3  15         33.51         52.25        13.20 o                         
   3   3  15         58.92         26.91        13.19 o                         
   4   3  15        284.05        221.49        17.08 o                         
  -9   4  15        215.65        287.47        23.15 o                         
  -8   4  15        381.73        411.82        24.17 o                         
  -7   4  15        816.00        796.08        17.84 o                         
  -6   4  15       1955.08       2234.62        25.65 o                         
  -5   4  15        461.64        470.02        50.50 o                         
  -4   4  15         22.76          0.79        16.85 o                         
  -3   4  15        403.62        442.00        27.07 o                         
  -2   4  15        513.41        494.89        26.95 o                         
  -1   4  15         61.98         57.28        16.08 o                         
   0   4  15          6.08          4.10        16.01 o                         
   1   4  15        308.04        296.04        39.22 o                         
   2   4  15        122.15        131.83        22.64 o                         
 -13   0  16        318.21        280.54        40.22 o                         
 -12   0  16       1267.21       1219.43        50.13 o                         
 -11   0  16       1829.24       1641.04        53.02 o                         
 -10   0  16       3052.00       3235.17       153.63 o                         
  -9   0  16       1045.54       1317.20       159.25 o                         
  -8   0  16        922.24        988.08        29.44 o                         
  -7   0  16       3744.29       4169.09        45.50 o                         
  -6   0  16      11422.71      13419.38        97.58 o                         
  -5   0  16       2240.34       2670.67        37.97 o                         
  -4   0  16         10.06        161.26        26.85 o                         
  -3   0  16       3234.76       4163.53        63.73 o                         
  -2   0  16       7863.02       8320.56        93.99 o                         
  -1   0  16       3767.24       3926.27        93.22 o                         
   0   0  16        689.49        844.00        30.43 o                         
   1   0  16        697.79        698.83        32.00 o                         
   2   0  16        974.27        809.96        81.72 o                         
   3   0  16        518.17        464.83        17.24 o                         
   4   0  16          4.77         35.17        21.74 o                         
   5   0  16        246.62        144.01        18.23 o                         
 -13   1  16        908.29        791.42        25.64 o                         
 -12   1  16        802.02        697.50        64.48 o                         
 -11   1  16         52.24         51.26        19.65 o                         
 -10   1  16        266.24        272.19        18.68 o                         
  -9   1  16       2672.39       2795.96        47.50 o                         
  -8   1  16       2390.33       2463.81        53.90 o                         
  -7   1  16        186.12        269.43        18.54 o                         
  -6   1  16       1765.65       1943.85        85.03 o                         
  -5   1  16       4058.21       4485.17        60.08 o                         
  -4   1  16       3794.11       3858.34        71.89 o                         
  -3   1  16       1096.29       1297.98        54.01 o                         
  -2   1  16        571.72        706.60        52.06 o                         
  -1   1  16       1940.89       1950.80        63.03 o                         
   0   1  16       1984.71       2115.13        80.38 o                         
   1   1  16        606.15        622.58        27.41 o                         
   2   1  16         44.05         36.79        12.22 o                         
   3   1  16        250.47        166.99        17.53 o                         
   4   1  16        629.82        524.20        22.83 o                         
   5   1  16        335.80        321.73        42.01 o                         
 -12   2  16        221.03        234.40        20.42 o                         
 -11   2  16       1233.60       1010.98        40.03 o                         
 -10   2  16        751.13        670.56        18.90 o                         
  -9   2  16         11.09         15.18        17.65 o                         
  -8   2  16       1094.21       1053.34        23.79 o                         
  -7   2  16       2904.15       3003.87       112.89 o                         
  -6   2  16       1177.32       1138.01        36.16 o                         
  -5   2  16         19.86         26.56        20.55 o                         
  -4   2  16        974.91       1066.72        36.90 o                         
  -3   2  16       1953.68       2042.33       127.68 o                         
  -2   2  16        713.91        752.69        45.18 o                         
  -1   2  16         19.83         62.31        15.28 o                         
   0   2  16        249.18        342.62        30.30 o                         
   1   2  16        507.41        421.48        44.78 o                         
   2   2  16       1212.67       1043.04        57.94 o                         
   3   2  16        431.80        397.82        39.98 o                         
   4   2  16         26.04         13.71        12.91 o                         
 -11   3  16        214.24        261.37        19.74 o                         
 -10   3  16       1139.84       1132.70        93.65 o                         
  -9   3  16       2149.58       1829.05        76.95 o                         
  -8   3  16       3563.43       3730.18        61.38 o                         
  -7   3  16       1498.39       1494.21        37.54 o                         
  -6   3  16         51.24         99.50        19.27 o                         
  -5   3  16       1067.92       1394.94        60.64 o                         
  -4   3  16       3512.85       3689.03       224.54 o                         
  -3   3  16       1019.52       1108.72       156.96 o                         
  -2   3  16        270.94        321.43        16.42 o                         
  -1   3  16        470.81        650.13        49.50 o                         
   0   3  16        947.04        862.72        67.79 o                         
   1   3  16        175.09        211.65        34.89 o                         
   2   3  16          4.09          5.69        13.58 o                         
   3   3  16        221.74        122.17        13.29 o                         
  -8   4  16          1.24        -12.31        17.62 o                         
  -7   4  16       1586.12       1653.10        42.97 o                         
  -6   4  16       1927.70       1961.60        56.61 o                         
  -5   4  16        811.83        831.57        52.29 o                         
  -4   4  16         67.85         55.61        16.78 o                         
  -3   4  16        502.22        525.43        56.04 o                         
  -2   4  16        699.37        708.30        61.78 o                         
  -1   4  16        416.24        421.52        94.14 o                         
   0   4  16         13.75         -4.98        16.54 o                         
 -12   1  17          4.82         29.03        21.58 o                         
 -11   1  17         90.43        111.31        18.39 o                         
 -10   1  17         46.21         49.49        18.97 o                         
  -9   1  17        141.57        109.18        19.64 o                         
  -8   1  17        682.12        768.20        33.07 o                         
  -7   1  17        195.20        217.69        19.25 o                         
  -6   1  17        342.52        426.05        24.68 o                         
  -5   1  17          5.53         32.65        20.32 o                         
  -4   1  17        314.10        341.89        19.95 o                         
  -3   1  17        238.20        311.57        51.47 o                         
  -2   1  17        683.54        823.24        26.92 o                         
  -1   1  17        154.14        124.50        15.32 o                         
   0   1  17          9.67         29.47        12.65 o                         
   1   1  17        402.06        331.83        29.12 o                         
   2   1  17        459.62        380.25        25.58 o                         
   3   1  17         14.95         18.28        12.83 o                         
   4   1  17          4.68         14.31        13.84 o                         
 -11   2  17        126.11        155.91        18.58 o                         
 -10   2  17         14.52         43.80        19.31 o                         
  -9   2  17        235.45        189.14        21.10 o                         
  -8   2  17        290.95        280.35        25.10 o                         
  -7   2  17         59.66         85.54        19.99 o                         
  -6   2  17         16.69         38.38        29.39 o                         
  -5   2  17        102.12        176.66        21.32 o                         
  -4   2  17          8.08         58.41        14.99 o                         
  -3   2  17        444.74        415.52        21.62 o                         
  -2   2  17        450.52        459.57        17.63 o                         
  -1   2  17         35.53         70.16        17.02 o                         
   0   2  17        360.39        299.22        23.98 o                         
   1   2  17         41.62         61.36        13.68 o                         
   2   2  17        159.41        106.91        13.71 o                         
   3   2  17         37.95         33.84        13.09 o                         
 -10   3  17         14.22         37.35        27.86 o                         
  -9   3  17         88.07        115.06        20.39 o                         
  -8   3  17        135.16        187.29        20.43 o                         
  -7   3  17          1.02         97.80        20.10 o                         
  -6   3  17        273.88        251.24        23.62 o                         
  -5   3  17        441.54        439.01        18.60 o                         
  -4   3  17        151.70        141.16        27.07 o                         
  -3   3  17         33.30         52.49        19.79 o                         
  -2   3  17         46.50         94.23        21.24 o                         
  -1   3  17        277.97        247.29        24.24 o                         
   0   3  17        231.73        185.21        28.85 o                         
   1   3  17        137.08        106.64        25.32 o                         
  -6   4  17       1909.10       1917.51        41.74 o                         
  -5   4  17        950.06        907.81        40.81 o                         
  -4   4  17        238.10        290.95        26.59 o                         
  -3   4  17        124.61        114.53        32.21 o                         
 -12   0  18       1047.54        940.36        47.03 o                         
 -11   0  18        592.28        481.84        30.84 o                         
 -10   0  18       1416.08       1337.99        35.37 o                         
  -9   0  18        423.17        387.81        30.40 o                         
  -8   0  18         44.58         68.00        27.31 o                         
  -7   0  18        520.92        534.79        35.05 o                         
  -6   0  18       4072.14       4502.62        67.44 o                         
  -5   0  18       3591.64       3983.85       122.21 o                         
  -4   0  18       2436.59       2701.39        52.25 o                         
  -3   0  18        200.10        483.66        29.08 o                         
  -2   0  18       2966.66       2717.23        61.19 o                         
  -1   0  18       2900.63       2952.13       120.41 o                         
   0   0  18       1799.36       1630.71       113.55 o                         
   1   0  18         30.39        110.02        54.07 o                         
   2   0  18         92.51         13.68        17.33 o                         
   3   0  18        791.25        672.07        61.54 o                         
 -11   1  18       1179.25       1092.09        22.78 o                         
 -10   1  18        131.42        122.22        19.65 o                         
  -9   1  18        729.42        730.36        25.55 o                         
  -8   1  18       2632.95       2569.75        51.07 o                         
  -7   1  18       2460.83       2556.93        73.42 o                         
  -6   1  18         41.81         91.36        21.41 o                         
  -5   1  18        348.27        321.73        20.79 o                         
  -4   1  18       1658.26       2039.00       102.82 o                         
  -3   1  18       2136.76       2067.09       128.90 o                         
  -2   1  18        218.10        261.04        15.93 o                         
  -1   1  18        161.96        182.33        16.25 o                         
   0   1  18       1327.13       1143.73        71.74 o                         
   1   1  18        832.36        671.97        49.08 o                         
   2   1  18        262.83        234.34        14.34 o                         
   3   1  18          7.21         35.65        24.06 o                         
 -10   2  18       1644.97       1556.26        57.50 o                         
  -9   2  18       1648.42       1624.95       433.26 o                         
  -8   2  18        316.63        257.34        24.16 o                         
  -7   2  18        144.67        188.18        21.78 o                         
  -6   2  18       1010.00       1128.91        23.03 o                         
  -5   2  18       1174.82       1324.70        24.87 o                         
  -4   2  18          7.82         57.78        22.56 o                         
  -3   2  18        483.54        439.59        50.52 o                         
  -2   2  18       1513.45       1520.65       105.29 o                         
  -1   2  18        629.57        536.57        39.54 o                         
   0   2  18          8.76         26.60        15.14 o                         
   1   2  18        423.51        323.21        51.27 o                         
   2   2  18       1115.86        885.52       132.35 o                         
  -8   3  18        688.82        681.77        22.10 o                         
  -7   3  18        326.64        299.55        22.77 o                         
  -6   3  18        161.73        179.92        27.53 o                         
  -5   3  18        581.11        634.37        25.71 o                         
  -4   3  18       2228.31       2150.91       124.11 o                         
  -3   3  18       1281.55       1237.62       150.89 o                         
  -2   3  18        506.11        494.29        40.62 o                         
  -1   3  18        103.14        164.79        29.58 o                         
   0   3  18        679.88        501.90        26.51 o                         
 -10   1  19        422.83        340.89        19.99 o                         
  -9   1  19        282.68        294.22        20.73 o                         
  -8   1  19         84.05         94.37        21.59 o                         
  -7   1  19        313.50        334.17        25.83 o                         
  -6   1  19        114.92         69.44        20.91 o                         
  -5   1  19        382.03        405.28        37.28 o                         
  -4   1  19         91.48         56.61        22.30 o                         
  -3   1  19         97.96         86.09        20.05 o                         
  -2   1  19        130.22        131.18        17.77 o                         
  -1   1  19          0.31          3.45        17.93 o                         
   0   1  19          6.11         26.25        13.66 o                         
   1   1  19        192.72        208.13        13.68 o                         
  -9   2  19        601.62        642.69        23.32 o                         
  -8   2  19        426.16        448.32        53.64 o                         
  -7   2  19          0.56          5.35        22.36 o                         
  -6   2  19        104.81        141.65        22.19 o                         
  -5   2  19        300.56        319.46        21.42 o                         
  -4   2  19         61.80         48.14        15.72 o                         
  -3   2  19         28.89         16.98        20.61 o                         
  -2   2  19         97.15         85.01        17.54 o                         
  -1   2  19         85.02         50.95        15.90 o                         
   0   2  19         30.89         45.40        48.67 o                         
  -5   3  19        155.93        113.11        19.73 o                         
  -4   3  19         78.57        110.21        28.71 o                         
  -9   0  20        811.82        713.14       100.26 o                         
  -8   0  20        137.35        161.78        30.51 o                         
  -7   0  20        306.66        407.54        33.04 o                         
  -6   0  20       1217.43       1098.67        42.95 o                         
  -5   0  20       1556.99       1732.09        55.22 o                         
  -4   0  20        490.14        494.81        31.24 o                         
  -3   0  20        258.54        305.31        32.28 o                         
  -2   0  20        816.30        750.10        93.68 o                         
  -1   0  20        867.89        856.51        76.59 o                         
  -8   1  20        907.55       1001.86        79.29 o                         
  -7   1  20       1856.76       1892.68       116.60 o                         
  -6   1  20        560.46        569.42        38.91 o                         
  -5   1  20        140.81        155.79        25.24 o                         
  -4   1  20        164.85        234.76        27.25 o                         
  -3   1  20        703.85        675.71        44.29 o                         
  -2   1  20        796.17        767.85        96.95 o                         
  -1   1  20        171.12        154.71        19.63 o                         
  -6   2  20        250.61        265.16        25.79 o                         
  -5   2  20       1063.90       1075.89        84.42 o                         
  -4   2  20       1085.57       1094.84        44.12 o                         
                                                                                
